# Supplementary material for: Resolving discrepancies between chimeric and multiplicative measures of higher-order epistasis
Source: Nat Commun. 2025 Feb 17;16:1711. doi: 10.1038/s41467-025-56986-5 (PMC11833126; doi:10.1038/s41467-025-56986-5)
Supplement: Supplementary file 4 — Source Data [file 41467_2025_56986_MOESM4_ESM.xls]

## Sheet: fig_1c
Interaction order	Sign discordance fraction
2	0
3	0.2752
4	0.4412
5	0.4849

## Sheet: fig_2
Interaction order	Epistasis measure	Noise parameter	Mean, sign discordance fraction	Stdev, sign discordance fraction	Mean, error	Stdev, error
2	Multiplicative	0	0	1	2.60326e-11	2.53696e-12
2	Multiplicative	0.05	0.07	0.959831	0.0684912	0.0129004
2	Multiplicative	0.1	0.14	0.94639	0.141402	0.0260033
2	Multiplicative	0.15	0.197222	0.939023	0.202723	0.0338262
2	Multiplicative	0.2	0.249444	0.930809	0.273333	0.0456339
3	Multiplicative	0	0	1	5.04667e-11	4.73145e-12
3	Multiplicative	0.05	0.105292	0.967691	0.105729	0.0177397
3	Multiplicative	0.1	0.2075	0.953088	0.210668	0.0349789
3	Multiplicative	0.15	0.281417	0.953135	0.317409	0.0461341
3	Multiplicative	0.2	0.321042	0.951761	0.416437	0.0649919
4	Multiplicative	0	0	1	8.4031e-11	7.86219e-12
4	Multiplicative	0.05	0.154333	0.969397	0.155177	0.0235516
4	Multiplicative	0.1	0.272238	0.962176	0.308594	0.0458208
4	Multiplicative	0.15	0.337738	0.957462	0.459012	0.0773144
4	Multiplicative	0.2	0.376643	0.963842	0.615464	0.0970138
5	Multiplicative	0	0	1	1.28064e-10	1.64878e-11
5	Multiplicative	0.05	0.214286	0.962048	0.222788	0.0343014
5	Multiplicative	0.1	0.335853	0.963088	0.457724	0.0766038
5	Multiplicative	0.15	0.38506	0.963493	0.663268	0.110597
5	Multiplicative	0.2	0.414266	0.965533	0.894208	0.132843
2	Chimeric	0	0	1	0.100505	0.0269017
2	Chimeric	0.05	0.07	0.959831	0.123334	0.028305
2	Chimeric	0.1	0.14	0.94639	0.185447	0.0438566
2	Chimeric	0.15	0.197222	0.939023	0.251863	0.0671139
2	Chimeric	0.2	0.249444	0.930809	0.336549	0.0862389
3	Chimeric	0	0.111333	0.96962	0.21963	0.0766059
3	Chimeric	0.05	0.162292	0.959321	0.264158	0.0907242
3	Chimeric	0.1	0.229833	0.954103	0.348921	0.116938
3	Chimeric	0.15	0.292083	0.949932	0.485615	0.160967
3	Chimeric	0.2	0.327792	0.954537	0.587221	0.200411
4	Chimeric	0	0.239714	0.963156	0.52054	0.280676
4	Chimeric	0.05	0.266786	0.960954	0.604934	0.341592
4	Chimeric	0.1	0.316071	0.95757	0.808231	0.419556
4	Chimeric	0.15	0.358405	0.957224	0.976892	0.443434
4	Chimeric	0.2	0.38931	0.957889	1.13959	0.515717
5	Chimeric	0	0.352282	0.96408	1.57888	1.13875
5	Chimeric	0.05	0.374861	0.962168	1.73728	1.19397
5	Chimeric	0.1	0.395933	0.964283	2.30252	1.75234
5	Chimeric	0.15	0.413135	0.96477	2.55801	1.65027
5	Chimeric	0.2	0.430813	0.961173	3.03734	1.8175

## Sheet: fig_3b
Interaction order	Mean, multiplicative	Stdev, multiplicative	Mean, chimeric	Stdev, chimeric
1	0	0	0	0
2	0	0	0.099	0.0223072
3	0	0	0.578905	0.0712164
4	0	0	0.965675	0.0339668

## Sheet: fig_4a
tau_multiplicative2	adjusted_interaction_score_epsilon_or_tau	type		tau_multiplicative2' is the multiplicative measure
0.975422	-0.023539	positive interactions		adjusted_interaction_score_epsilon_or_tau' is the chimeric measure
0.94295	-0.049735	positive interactions		type' was used to colors dots
1.16812	0.092938	positive interactions
1.08062	0.04058	positive interactions
0.989939	-0.005597	positive interactions
1.1417	0.089466	positive interactions
1.08464	0.071385	positive interactions
0.940395	-0.048445	positive interactions
0.996923	-0.002411	positive interactions
0.983074	-0.016518	positive interactions
1.01663	0.015126	positive interactions
1.33898	0.128468	positive interactions
1.09292	0.076301	positive interactions
1.03589	0.026412	positive interactions
1.04779	0.039076	positive interactions
1.27819	0.138138	positive interactions
0.984192	-0.013142	positive interactions
0.91575	-0.071892	positive interactions
1.04158	0.039083	positive interactions
1.00802	0.005971	positive interactions
0.992119	-0.007958	positive interactions
1.20581	0.086737	positive interactions
1.04003	0.031781	positive interactions
1.09066	0.079689	positive interactions
1.0512	0.033262	positive interactions
0.958699	-0.012251	positive interactions
1.07127	0.050902	positive interactions
1.02514	0.043118	positive interactions
1.00958	0.013816	positive interactions
1.00856	0.003641	positive interactions
0.962836	-0.037497	positive interactions
0.899774	-0.064746	positive interactions
1.03442	0.019399	positive interactions
0.988333	-0.023288	positive interactions
0.99094	-0.020798	positive interactions
1.10305	0.078356	positive interactions
0.952546	-0.027777	positive interactions
0.958669	-0.008051	positive interactions
1.02848	0.032526	positive interactions
0.946662	-0.054766	positive interactions
0.958497	-0.005535	positive interactions
0.928881	-0.035297	positive interactions
0.961617	-0.01572	positive interactions
0.98313	-0.008057	positive interactions
1.07086	0.049232	positive interactions
0.993784	-0.012724	positive interactions
1.19361	0.087046	positive interactions
0.999399	-0.010465	positive interactions
0.994621	-0.013752	positive interactions
0.958915	-0.008077	positive interactions
0.906674	-0.051358	positive interactions
0.982036	-0.021663	positive interactions
0.996189	0.019232	positive interactions
0.99355	0.004944	positive interactions
0.996046	-0.011727	positive interactions
0.986738	-0.020079	positive interactions
0.905397	-0.091985	positive interactions
1.03113	0.004144	positive interactions
1.03316	0.042877	positive interactions
1.03343	0.021684	positive interactions
0.932666	-0.075765	positive interactions
0.976333	-0.028881	positive interactions
1.04389	0.017022	positive interactions
0.972481	-0.038797	positive interactions
1.15198	0.064833	positive interactions
0.997525	-0.005971	positive interactions
1.02887	0.014575	positive interactions
0.930735	-0.013625	positive interactions
0.980097	-0.021711	positive interactions
1.11375	0.074802	positive interactions
1.03247	0.01885	positive interactions
0.96341	-0.043615	positive interactions
0.874293	-0.121975	positive interactions
0.930913	-0.087207	positive interactions
0.971889	-0.034175	positive interactions
0.976192	-0.017692	positive interactions
1.03597	0.036656	positive interactions
1.147	0.085392	positive interactions
0.998038	-0.011667	positive interactions
1.01975	0.025481	positive interactions
0.915845	-0.090049	positive interactions
1.01095	0.003774	positive interactions
0.952563	-0.0566	positive interactions
0.994298	-0.010205	positive interactions
1.04656	0.044803	positive interactions
1.01189	0.000869	positive interactions
0.991192	-0.01084	positive interactions
1.13803	0.061473	positive interactions
0.944762	-0.066495	positive interactions
1.0098	-0.004633	positive interactions
1.0987	0.052888	positive interactions
0.765915	-0.18951	positive interactions
1.00153	0.011355	positive interactions
0.983613	-0.017799	positive interactions
0.878829	-0.107802	positive interactions
0.953988	-0.035334	positive interactions
0.994401	-0.01398	positive interactions
0.989337	-0.023941	positive interactions
1.04948	0.018139	positive interactions
1.18634	0.112051	positive interactions
0.998378	-0.009999	positive interactions
1.00401	0.013713	positive interactions
1.06282	0.048443	positive interactions
0.99536	-0.007142	positive interactions
0.957126	-0.051036	positive interactions
1.02888	0.047712	positive interactions
0.801016	-0.103613	positive interactions
0.993383	0.006399	positive interactions
1.00833	-0.003164	positive interactions
1.06651	0.033875	positive interactions
1.05088	0.026549	positive interactions
0.893462	-0.005505	positive interactions
1.17634	0.109717	positive interactions
1.03111	0.009052	positive interactions
0.966152	-0.037341	positive interactions
0.983552	-0.019418	positive interactions
0.931849	-0.050403	positive interactions
1.0229	0.007182	positive interactions
1.35078	0.111462	positive interactions
0.960697	-0.055887	positive interactions
0.94791	-0.056008	positive interactions
1.09953	0.063251	positive interactions
0.991622	0.004861	positive interactions
1.07402	0.061099	positive interactions
1.01236	0.001653	positive interactions
0.96532	-0.008283	positive interactions
1.03434	0.043916	positive interactions
0.924151	-0.058321	positive interactions
0.944745	-0.056733	positive interactions
0.967819	-0.029656	positive interactions
0.988281	-0.012856	positive interactions
0.996472	-0.013221	positive interactions
1.2814	0.119253	positive interactions
0.993681	-0.01149	positive interactions
0.981927	-0.020504	positive interactions
1.02703	0.026839	positive interactions
1.02574	0.016121	positive interactions
1.03432	0.039073	positive interactions
0.947584	-0.0486	positive interactions
1.04488	0.036206	positive interactions
1.03217	0.036203	positive interactions
0.914569	-0.058302	positive interactions
0.933393	-0.054872	positive interactions
1.00428	0.002321	positive interactions
0.97299	-0.01129	positive interactions
0.990362	-0.007852	positive interactions
0.996029	0.000498	positive interactions
1.009	0.014683	positive interactions
1.05718	0.061403	positive interactions
1.08016	0.054389	positive interactions
1.21251	0.111922	positive interactions
0.96733	-0.033307	positive interactions
0.906489	-0.103307	positive interactions
1.05666	0.054708	positive interactions
0.975548	-0.016692	positive interactions
1.19048	0.109093	positive interactions
0.978804	-0.021566	positive interactions
1.47497	0.186645	positive interactions
1.01711	0.018385	positive interactions
1.03389	0.020318	positive interactions
0.979556	-0.02197	positive interactions
0.958938	-0.036598	positive interactions
0.966224	-0.037191	positive interactions
1.42997	0.116385	positive interactions
1.01236	0.008654	positive interactions
0.929962	-0.061363	positive interactions
1.34237	0.155781	positive interactions
1.34834	0.185157	positive interactions
0.977626	-0.013937	positive interactions
1.016	0.014793	positive interactions
1.07081	0.048601	positive interactions
0.800494	-0.11125	positive interactions
0.90009	-0.094034	positive interactions
0.909754	-0.067172	positive interactions
0.850399	-0.06977	positive interactions
0.972629	-0.011049	positive interactions
1.02429	0.01711	positive interactions
0.981377	-0.023609	positive interactions
0.611455	-0.191296	positive interactions
0.818996	-0.026037	positive interactions
0.737355	-0.169281	positive interactions
0.873607	-0.082408	positive interactions
0.708525	-0.226256	positive interactions
2.54962	0.220363	positive interactions
1.04503	0.037614	positive interactions
0.982669	0.020067	positive interactions
0.86154	-0.130923	positive interactions
0.686401	0.092455	positive interactions
1.00398	0.006819	positive interactions
0.877481	-0.11445	positive interactions
1.05906	0.049388	positive interactions
0.959712	-0.027577	positive interactions
1.07622	0.06617	positive interactions
0.960681	0.003505	positive interactions
1.00534	-0.000173	positive interactions
0.779968	-0.077768	positive interactions
0.976632	-0.014939	positive interactions
1.02263	0.011833	positive interactions
0.693262	-0.238459	positive interactions
1.58507	0.275444	positive interactions
0.940581	-0.0297	positive interactions
0.853482	-0.122612	positive interactions
0.821118	-0.113918	positive interactions
1.01062	0.006085	positive interactions
0.975935	-0.025996	positive interactions
0.259563	-0.28565	positive interactions
1.03944	0.035391	positive interactions
0.951463	-0.007248	positive interactions
1.02431	0.01294	positive interactions
1.01473	0.01212	positive interactions
1.01855	0.012848	positive interactions
1.27842	0.180851	positive interactions
0.981281	-0.011366	positive interactions
0.983556	-0.019554	positive interactions
0.836707	0.005877	positive interactions
0.864308	-0.098734	positive interactions
0.933261	-0.042303	positive interactions
2.83496	0.077551	positive interactions
0.693859	-0.163573	positive interactions
1.04211	0.027573	positive interactions
0.867381	-0.126456	positive interactions
1.05621	0.036646	positive interactions
0.795126	-0.164775	positive interactions
0.825545	-0.041153	positive interactions
1.02497	0.012937	positive interactions
0.996607	-0.010696	positive interactions
1.01438	0.009678	positive interactions
0.879805	-0.080944	positive interactions
0.60814	-0.230975	positive interactions
1.08527	0.074113	positive interactions
0.823993	-0.111711	positive interactions
0.882549	-0.07735	positive interactions
1.07973	0.064698	positive interactions
0.952823	-0.009016	positive interactions
1.03697	0.026257	positive interactions
0.969684	-0.028866	positive interactions
1.13611	0.088876	positive interactions
0.86901	-0.092727	positive interactions
1.02518	0.015183	positive interactions
0.92822	-0.042507	positive interactions
0.917389	0.022687	positive interactions
1.07053	0.055759	positive interactions
1.0245	0.015077	positive interactions
1.10344	0.097576	positive interactions
1.18705	0.137308	positive interactions
0.872135	-0.016094	positive interactions
0.888704	-0.071709	positive interactions
1.06522	0.058669	positive interactions
0.950923	-0.025539	positive interactions
1.03538	0.023576	positive interactions
0.203201	-0.352932	positive interactions
0.576122	-0.294481	positive interactions
1.11413	0.06555	positive interactions
1.021	0.016065	positive interactions
0.983827	0.014564	positive interactions
1.10712	0.087309	positive interactions
0.533256	-0.287176	positive interactions
0.741214	0.026866	positive interactions
1.01965	0.006643	positive interactions
1.06741	0.067362	positive interactions
1.04002	0.034238	positive interactions
0.977189	-0.014155	positive interactions
1.16193	0.10983	positive interactions
1.03114	0.025585	positive interactions
1.06033	0.069389	positive interactions
1.00355	0.020292	positive interactions
0.665096	0.02846	positive interactions
0.977528	-0.023693	positive interactions
1.01863	0.009869	positive interactions
0.953522	-0.036693	positive interactions
1.06966	0.044724	positive interactions
0.713645	-0.070188	positive interactions
1.03027	0.053597	positive interactions
0.831338	-0.094803	positive interactions
1.1747	0.094352	positive interactions
0.400212	-0.382612	positive interactions
1.2044	0.164244	positive interactions
0.791292	-0.11181	positive interactions
0.707665	-0.113562	positive interactions
1.00123	-0.013788	positive interactions
0.997577	-0.007682	positive interactions
0.90975	-0.033795	positive interactions
0.86666	-0.041193	positive interactions
0.556066	-0.078707	positive interactions
0.991063	0.00712	positive interactions
0.854802	-0.132561	positive interactions
0.849428	-0.120768	positive interactions
0.965113	-0.003554	positive interactions
1.21549	0.083863	positive interactions
0.923778	-0.042961	positive interactions
0.969374	0.005502	positive interactions
1.08393	0.061977	positive interactions
1.03915	0.030496	positive interactions
0.969927	-0.019057	positive interactions
0.783251	-0.107051	positive interactions
1.11487	0.078324	positive interactions
0.668068	-0.189028	positive interactions
0.999656	0.001488	positive interactions
0.843535	-0.116253	positive interactions
1.01746	0.017847	positive interactions
0.910374	-0.079267	positive interactions
1.00779	0.010038	positive interactions
1.04741	0.051762	positive interactions
1.06892	0.068271	positive interactions
0.815633	-0.132463	positive interactions
1.02	0.022605	positive interactions
1.00822	0.007032	positive interactions
1.10804	0.091011	positive interactions
1.03346	0.033491	positive interactions
1.09447	0.080442	positive interactions
1.03335	0.031662	positive interactions
1.09724	0.086349	positive interactions
1.11728	0.054471	positive interactions
1.04811	0.037827	positive interactions
0.863113	-0.112187	positive interactions
0.823481	-0.085435	positive interactions
1.09454	0.065315	positive interactions
0.952035	-0.038394	positive interactions
0.864033	-0.093145	positive interactions
0.891911	-0.10259	positive interactions
0.917792	-0.066527	positive interactions
0.89204	-0.093055	positive interactions
0.808395	-0.148383	positive interactions
0.889982	-0.061359	positive interactions
1.17209	0.107438	positive interactions
1.04746	0.034577	positive interactions
0.917358	-0.02827	positive interactions
0.910368	-0.066061	positive interactions
1.04614	0.047495	positive interactions
1.03815	0.029412	positive interactions
0.962424	-0.025444	positive interactions
1.04978	0.030075	positive interactions
0.945643	-0.051659	positive interactions
1.02445	0.019919	positive interactions
1.08784	0.084125	positive interactions
0.666483	-0.073942	positive interactions
0.971307	-0.028161	positive interactions
0.849005	-0.115179	positive interactions
0.996275	-0.005158	positive interactions
0.797567	-0.213381	positive interactions
0.876658	-0.101983	positive interactions
0.993781	-0.005966	positive interactions
0.934907	0.048933	positive interactions
0.933046	-0.059316	positive interactions
0.9234	-0.06885	positive interactions
0.954941	-0.042067	positive interactions
1.13663	0.083119	positive interactions
1.10239	0.056476	positive interactions
1.01954	0.015927	positive interactions
1.0319	0.028166	positive interactions
0.970465	-0.024099	positive interactions
0.881937	-0.106644	positive interactions
1.10746	0.093812	positive interactions
0.951742	-0.038485	positive interactions
0.906805	-0.034271	positive interactions
0.935355	-0.059238	positive interactions
1.13689	0.099983	positive interactions
0.971504	-0.011695	positive interactions
1.07976	0.072947	positive interactions
0.737599	-0.246621	positive interactions
1.00704	0.006286	positive interactions
1.02616	0.013715	positive interactions
0.988992	-0.002168	positive interactions
1.03157	0.030995	positive interactions
0.637027	-0.003486	positive interactions
0.936874	-0.058151	positive interactions
0.900109	-0.088011	positive interactions
0.994878	-0.006451	positive interactions
0.921652	-0.07892	positive interactions
1.04656	0.028329	positive interactions
0.831535	-0.149893	positive interactions
1.0693	0.053075	positive interactions
0.910961	-0.075594	positive interactions
0.898334	-0.095304	positive interactions
0.987045	-0.008007	positive interactions
0.92239	-0.07914	positive interactions
1.02145	0.018372	positive interactions
0.967671	-0.024449	positive interactions
1.08119	0.075293	positive interactions
1.06731	0.059661	positive interactions
1.00627	0.010141	positive interactions
0.968961	-0.023385	positive interactions
1.08659	0.054449	positive interactions
1.07177	0.067225	positive interactions
0.911957	-0.079395	positive interactions
1.04268	0.034102	positive interactions
0.812271	-0.104458	positive interactions
1.01177	0.008387	positive interactions
0.945303	-0.05886	positive interactions
1.02123	0.022449	positive interactions
1.02584	0.025097	positive interactions
0.548574	-0.159091	positive interactions
1.05428	0.036673	positive interactions
0.950413	-0.040685	positive interactions
1.0466	0.037688	positive interactions
1.07976	0.056722	positive interactions
1.09753	0.074673	positive interactions
1.02473	0.021313	positive interactions
0.987271	-0.008832	positive interactions
0.709947	-0.201756	positive interactions
0.889301	-0.097579	positive interactions
0.921473	-0.058847	positive interactions
0.899787	-0.06192	positive interactions
0.988651	-0.006431	positive interactions
0.964795	-0.032379	positive interactions
0.977977	-0.014465	positive interactions
1.01014	0.009022	positive interactions
0.915017	-0.059703	positive interactions
0.780509	-0.096892	positive interactions
0.906436	-0.090425	positive interactions
1.10337	0.067624	positive interactions
0.862483	-0.084833	positive interactions
0.913719	-0.069961	positive interactions
0.968043	-0.019798	positive interactions
1.03475	0.026186	positive interactions
0.97662	-0.026348	positive interactions
0.989491	-0.00739	positive interactions
0.971239	-0.020218	positive interactions
0.888999	-0.08865	positive interactions
1.00059	-0.001541	positive interactions
1.06123	0.048817	positive interactions
1.00917	0.006028	positive interactions
1.02635	0.022256	positive interactions
0.936558	-0.066618	positive interactions
0.988498	-0.012835	positive interactions
1.14226	0.084182	positive interactions
0.905952	-0.089481	positive interactions
1.01037	0.012667	positive interactions
1.00797	0.006638	positive interactions
1.33398	0.183898	positive interactions
0.978268	-0.02202	positive interactions
1.0895	0.085367	positive interactions
1.13621	0.101279	positive interactions
0.862725	-0.110503	positive interactions
0.973588	-0.019172	positive interactions
1.19765	0.117532	positive interactions
1.04685	0.038534	positive interactions
1.39488	0.151953	positive interactions
0.992868	-0.00878	positive interactions
0.989363	-0.005665	positive interactions
0.938818	-0.06848	positive interactions
1.035	0.031149	positive interactions
1.05944	0.047138	positive interactions
0.857545	-0.119621	positive interactions
1.01615	0.017581	positive interactions
0.942854	-0.020061	positive interactions
0.860413	-0.050309	positive interactions
1.05624	0.047887	positive interactions
1.00523	0.006125	positive interactions
0.988828	-0.009148	positive interactions
1.04819	0.046476	positive interactions
1.07185	0.039514	positive interactions
1.00231	0.005103	positive interactions
1.07355	0.047103	positive interactions
0.911052	-0.085536	positive interactions
1.03932	0.038462	positive interactions
1.08842	0.083745	positive interactions
0.969569	-0.018296	positive interactions
1.03028	0.030081	positive interactions
1.03395	0.031393	positive interactions
1.29737	0.182515	positive interactions
1.17669	0.12301	positive interactions
0.888618	-0.107308	positive interactions
1.10437	0.048028	positive interactions
0.999161	0.006344	positive interactions
1.0672	0.061881	positive interactions
1.01102	0.018959	positive interactions
0.947901	-0.049731	positive interactions
4.75639	0.156978	positive interactions
0.856206	-0.088341	positive interactions
0.911958	-0.01883	positive interactions
1.42771	0.108191	positive interactions
0.976429	-0.014696	positive interactions
0.928501	-0.06602	positive interactions
0.838796	-0.064562	positive interactions
0.972287	0.001786	positive interactions
0.984178	-0.009637	positive interactions
0.993458	-0.016793	positive interactions
1.11059	0.098835	positive interactions
0.879589	-0.109678	positive interactions
1.10624	0.051545	positive interactions
1.05327	0.026263	positive interactions
1.17636	0.134262	positive interactions
0.946151	-0.058873	positive interactions
0.970567	-0.02281	positive interactions
1.07408	0.074752	positive interactions
1.15468	0.071945	positive interactions
1.06415	0.046577	positive interactions
1.01538	0.019307	positive interactions
0.885569	-0.080075	positive interactions
2.70991	0.094091	positive interactions
1.16624	0.056684	positive interactions
0.985338	-0.021817	positive interactions
1.0218	0.004517	positive interactions
0.989127	0.000482	positive interactions
1.25129	0.089234	positive interactions
0.992383	-0.031238	positive interactions
1.09266	0.050194	positive interactions
1.24454	0.017632	positive interactions
0.677411	-0.060138	positive interactions
0.916448	-0.053672	positive interactions
1.01235	0.014029	positive interactions
0.987386	-0.006077	positive interactions
0.934321	-0.049011	positive interactions
1.01271	0.022016	positive interactions
1.11004	0.090662	positive interactions
0.880719	-0.109985	positive interactions
0.908353	-0.090874	positive interactions
1.08844	0.085643	positive interactions
0.982951	-0.009418	positive interactions
0.942562	-0.055897	positive interactions
1.00455	0.008496	positive interactions
0.99472	-0.00402	positive interactions
0.671286	-0.212307	positive interactions
1.18549	0.005242	positive interactions
1.12563	0.07602	positive interactions
1.05744	-0.003344	positive interactions
1.04996	0.032329	positive interactions
1.04303	0.034842	positive interactions
1.04715	0.003317	positive interactions
0.939899	-0.035459	positive interactions
1.09486	0.062834	positive interactions
1.05088	0.052617	positive interactions
0.965322	-0.040113	positive interactions
0.992411	-0.009767	positive interactions
1.0642	0.06218	positive interactions
1.06398	0.061117	positive interactions
1.03267	0.030126	positive interactions
1.20912	0.122137	positive interactions
0.901046	-0.034074	positive interactions
1.05732	0.04889	positive interactions
0.842671	-0.096313	positive interactions
1.05524	0.055119	positive interactions
0.945268	-0.0419	positive interactions
1.00278	0.009639	positive interactions
0.823245	-0.095643	positive interactions
0.970255	-0.034118	positive interactions
0.965951	-0.0397	positive interactions
0.809757	-0.112964	positive interactions
0.986214	-0.005181	positive interactions
0.933172	-0.048769	positive interactions
0.933859	-0.047525	positive interactions
0.898756	-0.082851	positive interactions
1.20683	0.083254	positive interactions
1.0392	0.043574	positive interactions
1.05026	0.026499	positive interactions
0.996442	0.005343	positive interactions
1.0293	0.031905	positive interactions
0.995302	-0.028964	positive interactions
0.927232	-0.074922	positive interactions
1.19508	0.086464	positive interactions
1.02986	0.025947	positive interactions
0.993874	-0.004164	positive interactions
1.0471	0.027966	positive interactions
1.05086	0.041682	positive interactions
1.03357	0.031592	positive interactions
1.07148	0.03155	positive interactions
1.14569	0.037256	positive interactions
1.05535	0.021011	positive interactions
1.06424	0.01243	positive interactions
0.832496	-0.1159	positive interactions
0.98896	-0.008061	positive interactions
1.01743	0.009659	positive interactions
0.957818	-0.041076	positive interactions
0.92065	-0.081117	positive interactions
0.983283	-0.014463	positive interactions
0.825391	-0.161963	positive interactions
1.1002	0.028178	positive interactions
0.931026	-0.066964	positive interactions
1.05524	0.054046	positive interactions
0.837741	-0.069161	positive interactions
1.22814	0.141842	positive interactions
1.10119	0.079929	positive interactions
1.03789	0.035602	positive interactions
1.10151	0.094319	positive interactions
1.03529	0.012574	positive interactions
1.04589	0.031419	positive interactions
0.951117	-0.04914	positive interactions
1.06502	0.064755	positive interactions
0.995313	-0.005189	positive interactions
1.04217	0.032867	positive interactions
1.06583	0.068939	positive interactions
1.01088	0.012368	positive interactions
0.991351	-0.004741	positive interactions
0.997584	0.005812	positive interactions
1.11281	0.074041	positive interactions
0.774153	-0.1885	positive interactions
1.20218	0.128376	positive interactions
0.627791	-0.384999	positive interactions
0.664191	-0.286986	positive interactions
0.690452	-0.22558	positive interactions
0.658042	-0.300231	positive interactions
0.970495	-0.017394	positive interactions
1.44184	0.257512	positive interactions
1.55218	0.353047	positive interactions
0.622246	-0.288388	positive interactions
0.62929	-0.310872	positive interactions
1.21455	0.197131	positive interactions
0.669201	-0.32322	positive interactions
0.656342	-0.250731	positive interactions
0.147716	-0.803062	positive interactions
0.220815	-0.511491	positive interactions
0.352107	-0.5373	positive interactions
0.538514	-0.227471	positive interactions
0.779273	-0.151728	positive interactions
0.65775	-0.302497	positive interactions
0.935855	-0.025872	positive interactions
0.718953	-0.243787	positive interactions
1.48503	0.236168	positive interactions
1.30691	0.24726	positive interactions
0.605156	-0.192581	positive interactions
0.795455	-0.172879	positive interactions
1.02223	0.017677	positive interactions
0.881763	-0.081544	positive interactions
0.665089	-0.130663	positive interactions
0.576917	-0.304802	positive interactions
0.709047	-0.267488	positive interactions
0.757316	-0.222333	positive interactions
0.478471	-0.484554	positive interactions
0.641137	-0.250939	positive interactions
0.572844	-0.288117	positive interactions
0.857801	-0.117025	positive interactions
0.657264	-0.316015	positive interactions
0.645146	-0.29887	positive interactions
0.875931	-0.093705	positive interactions
0.77602	-0.21845	positive interactions
0.702614	-0.279334	positive interactions
0.329617	-0.482019	positive interactions
0.695672	-0.310703	positive interactions
0.785227	-0.196202	positive interactions
0.638782	-0.306109	positive interactions
0.611445	-0.262237	positive interactions
1.25285	0.215416	positive interactions
0.698116	-0.221807	positive interactions
0.576066	-0.224112	positive interactions
0.611782	-0.240402	positive interactions
0.788688	-0.203739	positive interactions
0.681202	-0.305809	positive interactions
0.426486	-0.348353	positive interactions
0.525685	-0.31947	positive interactions
1.15449	0.144263	positive interactions
0.602195	-0.307493	positive interactions
0.93037	-0.063927	positive interactions
0.577139	-0.339211	positive interactions
0.492219	-0.123905	positive interactions
0.841453	-0.149777	positive interactions
0.916659	-0.050256	positive interactions
0.647123	-0.301788	positive interactions
0.768104	-0.157046	positive interactions
1.64878	0.436329	positive interactions
0.746151	-0.238598	positive interactions
0.729454	-0.222405	positive interactions
0.711176	-0.256848	positive interactions
0.866818	-0.10825	positive interactions
0.728745	-0.24043	positive interactions
0.847992	-0.131213	positive interactions
0.785345	-0.184017	positive interactions
1.32952	0.232507	positive interactions
1.97303	0.381111	positive interactions
0.856621	-0.11066	positive interactions
0.597053	-0.34336	positive interactions
1.49508	0.378862	positive interactions
0.829796	-0.159692	positive interactions
0.399623	-0.326695	positive interactions
1.32705	0.257949	positive interactions
1.1473	0.130993	positive interactions
0.506508	-0.330752	positive interactions
0.5339	-0.417527	positive interactions
0.26251	-0.761629	positive interactions
1.29738	0.204041	positive interactions
0.38772	-0.353068	positive interactions
0.716871	-0.236592	positive interactions
0.993542	-0.013653	positive interactions
1.21251	0.151926	positive interactions
0.291737	-0.542091	positive interactions
0.422814	-0.652012	positive interactions
1.36516	0.212266	positive interactions
1.44203	0.257057	positive interactions
1.23225	0.202895	positive interactions
1.06803	0.055043	positive interactions
1.34958	0.250782	positive interactions
1.94923	0.341614	positive interactions
1.19214	0.155517	positive interactions
1.57611	0.334516	positive interactions
1.1921	0.154226	positive interactions
1.17606	0.140159	positive interactions
0.479729	-0.389988	positive interactions
0.629521	-0.185013	positive interactions
0.80474	-0.148287	positive interactions
0.507624	-0.269197	positive interactions
0.74582	-0.235775	positive interactions
1.37588	0.23786	positive interactions
0.493762	-0.32132	positive interactions
0.742158	-0.20374	positive interactions
0.67084	-0.344233	positive interactions
1.3618	0.264054	positive interactions
0.713778	-0.207549	positive interactions
0.579733	-0.236024	positive interactions
0.56694	-0.290638	positive interactions
0.587391	-0.36419	positive interactions
1.39949	0.289706	positive interactions
1.64662	0.282022	positive interactions
0.438648	-0.257951	positive interactions
0.295519	-0.354645	positive interactions
0.355726	-0.685664	positive interactions
1.08779	0.070019	positive interactions
0.642598	-0.24701	positive interactions
0.6207	-0.278134	positive interactions
0.804041	-0.166339	positive interactions
1.1099	0.10149	positive interactions
0.538175	-0.285169	positive interactions
1.38352	0.2448	positive interactions
0.767281	-0.222259	positive interactions
0.836462	-0.115609	positive interactions
0.713726	-0.203293	positive interactions
1.27713	0.207228	positive interactions
0.626979	-0.271004	positive interactions
0.738853	-0.264306	positive interactions
0.601065	-0.188236	positive interactions
1.27534	0.211863	positive interactions
0.295219	-0.632789	positive interactions
1.14166	0.140249	positive interactions
0.679776	-0.186748	positive interactions
1.07294	0.064387	positive interactions
0.540683	-0.336961	positive interactions
0.235065	-0.645324	positive interactions
0.407057	-0.358364	positive interactions
1.19073	0.144232	positive interactions
0.896832	-0.066158	positive interactions
1.44943	0.350828	positive interactions
1.49508	0.39452	positive interactions
2.86883	0.633555	positive interactions
1.41902	0.202283	positive interactions
1.50283	0.300139	positive interactions
1.23308	0.191459	positive interactions
0.755031	-0.175683	positive interactions
0.549655	-0.368362	positive interactions
1.0885	0.091911	positive interactions
0.580071	-0.292499	positive interactions
0.592211	-0.280535	positive interactions
0.386998	-0.248572	positive interactions
1.50255	0.36829	positive interactions
0.47543	-0.35686	positive interactions
1.14689	0.112453	positive interactions
1.03684	0.033471	positive interactions
1.4367	0.336002	positive interactions
1.20051	0.160101	positive interactions
0.392343	-0.502661	positive interactions
1.28088	0.225641	positive interactions
0.621421	-0.337665	positive interactions
1.14259	0.131409	positive interactions
0.747553	-0.197515	positive interactions
0.694088	-0.261534	positive interactions
0.612902	-0.324939	positive interactions
0.44587	-0.25844	positive interactions
2.2896	0.329937	positive interactions
1.79259	0.332431	positive interactions
0.63983	-0.191304	positive interactions
0.640032	-0.374233	positive interactions
0.810731	-0.123103	positive interactions
0.716632	-0.223425	positive interactions
1.71549	0.355627	positive interactions
0.687819	-0.24515	positive interactions
0.400877	-0.337368	positive interactions
0.769677	-0.144682	positive interactions
0.683185	-0.171437	positive interactions
0.59235	-0.145961	positive interactions
1.02974	0.029994	positive interactions
1.0417	0.041856	positive interactions
1.03747	0.028034	positive interactions
1.17634	0.097421	positive interactions
1.0206	0.015499	positive interactions
1.17617	0.096413	positive interactions
1.07831	0.075984	positive interactions
1.00182	0.001419	positive interactions
1.0402	0.038456	positive interactions
0.913657	-0.075246	positive interactions
0.962663	-0.036072	positive interactions
0.756576	-0.201489	positive interactions
0.824921	-0.139458	positive interactions
0.971965	0.039752	positive interactions
0.960073	-0.004708	positive interactions
0.758159	-0.067914	positive interactions
0.841167	-0.141112	positive interactions
0.866841	-0.113144	positive interactions
1.04056	0.031232	positive interactions
1.13953	0.102389	positive interactions
0.728837	-0.193249	positive interactions
0.902159	-0.074144	positive interactions
1.24536	0.138941	positive interactions
0.91922	-0.051542	positive interactions
0.33172	-0.140604	positive interactions
0.633061	-0.28116	positive interactions
0.83832	-0.112675	positive interactions
0.779421	-0.105177	positive interactions
0.962528	-0.008691	positive interactions
0.725238	-0.180203	positive interactions
0.781245	-0.082656	positive interactions
1.12729	0.105393	positive interactions
1.00118	0.050765	positive interactions
0.752207	-0.215287	positive interactions
0.799331	-0.13969	positive interactions
0.879865	-0.062868	positive interactions
1.25868	0.14809	positive interactions
1.00266	-0.004432	positive interactions
0.792026	-0.171696	positive interactions
1.85396	0.277433	positive interactions
0.674379	-0.238662	positive interactions
1.01357	0.029599	positive interactions
0.91612	-0.040317	positive interactions
1.13702	0.107858	positive interactions
0.710208	-0.181652	positive interactions
0.846604	-0.115946	positive interactions
0.882743	-0.091839	positive interactions
0.776344	-0.097327	positive interactions
0.759398	-0.177082	positive interactions
0.808528	-0.137712	positive interactions
1.01637	0.009879	positive interactions
1.10704	0.079296	positive interactions
0.866221	-0.089109	positive interactions
0.199098	-0.286882	positive interactions
1.03563	0.020342	positive interactions
0.956229	-0.049169	positive interactions
0.893198	-0.028372	positive interactions
1.10389	0.061264	positive interactions
1.11619	0.089128	positive interactions
0.627423	-0.262884	positive interactions
0.612513	-0.259208	positive interactions
1.21458	0.128217	positive interactions
1.6033	0.181752	positive interactions
1.15544	0.094041	positive interactions
1.10029	0.078625	positive interactions
0.661302	-0.254445	positive interactions
1.10885	0.076811	positive interactions
0.818668	-0.121629	positive interactions
1.02172	0.013019	positive interactions
0.59705	-0.213081	positive interactions
0.865979	-0.112645	positive interactions
1.16799	0.139974	positive interactions
0.506411	-0.243557	positive interactions
1.04237	0.029633	positive interactions
0.501943	-0.20171	positive interactions
0.701031	-0.222798	positive interactions
0.84438	-0.11662	positive interactions
0.957636	-0.020818	positive interactions
1.10658	0.081908	positive interactions
0.736105	-0.199606	positive interactions
0.984077	-0.010929	positive interactions
1.161	0.121621	positive interactions
0.728882	-0.148661	positive interactions
0.827714	-0.141643	positive interactions
0.530517	-0.313015	positive interactions
0.931711	-0.051218	positive interactions
0.920349	-0.044062	positive interactions
0.922934	-0.014627	positive interactions
1.08448	0.058589	positive interactions
0.922327	-0.044131	positive interactions
0.760244	-0.144564	positive interactions
0.996809	-0.007575	positive interactions
0.919841	-0.040253	positive interactions
0.64602	-0.235684	positive interactions
2.12431	0.195789	positive interactions
1.0285	0.01768	positive interactions
0.822528	-0.115131	positive interactions
0.86022	-0.097055	positive interactions
1.21119	0.165003	positive interactions
0.937174	-0.020446	positive interactions
0.671289	-0.107272	positive interactions
1.08872	0.061821	positive interactions
0.72014	-0.147861	positive interactions
0.984861	-0.010177	positive interactions
0.840463	-0.130782	positive interactions
1.14964	0.082851	positive interactions
1.24102	0.132179	positive interactions
0.854583	-0.117171	positive interactions
0.988165	0.010917	positive interactions
0.815533	-0.108757	positive interactions
1.29701	0.191724	positive interactions
0.824455	-0.110014	positive interactions
0.95684	-0.037347	positive interactions
0.853276	-0.078946	positive interactions
0.794375	-0.109585	positive interactions
0.854553	-0.025904	positive interactions
1.14084	0.119795	positive interactions
0.700798	-0.250091	positive interactions
0.953312	-0.030015	positive interactions
0.661651	-0.170787	positive interactions
1.00125	-0.001632	positive interactions
1.25024	0.14056	positive interactions
1.19272	0.147835	positive interactions
1.13754	0.108691	positive interactions
0.986277	-0.019135	positive interactions
1.01107	0.002735	positive interactions
0.854456	-0.116424	positive interactions
0.966644	-0.035846	positive interactions
1.00736	-0.008669	positive interactions
0.638856	-0.160957	positive interactions
0.98854	-0.014941	positive interactions
0.968861	-0.032759	positive interactions
0.966947	-0.030489	positive interactions
0.969954	-0.015581	positive interactions
0.925639	-0.069346	positive interactions
1.02288	0.022139	positive interactions
0.968615	-0.027476	positive interactions
1.04789	0.043257	positive interactions
0.941628	-0.05194	positive interactions
1.0163	0.014385	positive interactions
0.659032	-0.140425	positive interactions
0.981605	-0.016745	positive interactions
1.02318	0.022655	positive interactions
0.897051	-0.060186	positive interactions
0.959459	-0.036683	positive interactions
0.997115	0.002607	positive interactions
0.988778	-0.007836	positive interactions
1.1024	0.077613	positive interactions
1.04253	-0.006593	positive interactions
1.01378	0.014306	positive interactions
0.961938	-0.029452	positive interactions
1.02527	0.019916	positive interactions
0.971513	-0.028724	positive interactions
0.979146	-0.017397	positive interactions
0.934617	-0.062993	positive interactions
0.467716	-0.45154	positive interactions
0.964263	-0.037415	positive interactions
0.968306	-0.016219	positive interactions
1.03686	0.031491	positive interactions
0.951661	-0.043843	positive interactions
0.967581	-0.021072	positive interactions
1.01726	0.015987	positive interactions
0.994642	-0.005355	positive interactions
1.04567	0.034937	positive interactions
1.05887	0.066748	positive interactions
1.02904	0.025455	positive interactions
1.00581	0.007812	positive interactions
0.921914	-0.066973	positive interactions
0.811084	-0.180664	positive interactions
1.02048	0.01138	positive interactions
0.681689	-0.028773	positive interactions
1.02899	0.031691	positive interactions
1.00094	0.012636	positive interactions
1.19134	0.071987	positive interactions
1.03755	0.024721	positive interactions
0.967798	-0.028593	positive interactions
0.962204	-0.036427	positive interactions
0.929393	-0.045015	positive interactions
0.964695	-0.035046	positive interactions
0.947516	-0.033509	positive interactions
0.892028	-0.072268	positive interactions
0.974796	-0.028065	positive interactions
0.993193	0.007997	positive interactions
1.02607	0.024318	positive interactions
0.886736	-0.107518	positive interactions
1.01474	0.013684	positive interactions
0.828906	-0.133256	positive interactions
1.00426	0.008229	positive interactions
1.09134	0.059976	positive interactions
1.16021	0.090571	positive interactions
0.862491	-0.126901	positive interactions
1.04784	0.04637	positive interactions
0.955657	-0.038979	positive interactions
0.76705	-0.095493	positive interactions
0.417385	-0.129269	positive interactions
0.978865	-0.018183	positive interactions
1.0403	0.041601	positive interactions
0.941597	-0.058334	positive interactions
0.960469	-0.042786	positive interactions
0.972607	-0.032863	positive interactions
0.790639	-0.15968	positive interactions
1.03769	0.041438	positive interactions
1.0064	0.007401	positive interactions
0.989919	-0.009314	positive interactions
1.04932	0.040444	positive interactions
1.02674	0.029905	positive interactions
0.448483	-0.095367	positive interactions
0.939021	-0.063622	positive interactions
0.95085	-0.05008	positive interactions
1.02104	0.025279	positive interactions
0.820785	-0.062029	positive interactions
1.08426	0.084587	positive interactions
1.04033	0.029412	positive interactions
1.07369	0.073663	positive interactions
0.976029	-0.0172	positive interactions
1.04778	0.049883	positive interactions
0.949082	-0.053683	positive interactions
0.944609	-0.029259	positive interactions
0.951234	-0.048751	positive interactions
0.955789	-0.034483	positive interactions
0.973491	-0.013036	positive interactions
0.627868	-0.086851	positive interactions
1.08001	0.065132	positive interactions
1.01845	0.024758	positive interactions
0.987388	-0.012228	positive interactions
0.740155	0.000249	positive interactions
1.06627	0.056992	positive interactions
0.85924	-0.089123	positive interactions
0.934988	-0.044343	positive interactions
0.879806	-0.084294	positive interactions
0.919472	-0.08524	positive interactions
0.989861	-0.006421	positive interactions
1.05045	0.027233	positive interactions
0.979956	-0.00407	positive interactions
0.917315	-0.075787	positive interactions
1.02657	0.027605	positive interactions
0.984844	-0.001026	positive interactions
0.886383	-0.073698	positive interactions
0.995743	-0.007566	positive interactions
1.0094	0.010345	positive interactions
1.14814	0.076213	positive interactions
0.991163	-0.014865	positive interactions
1.0318	0.030516	positive interactions
0.938957	-0.058836	positive interactions
0.890738	-0.011518	positive interactions
1.0029	0.003464	positive interactions
0.655519	-0.175551	positive interactions
1.14027	0.108951	positive interactions
0.902182	-0.074433	positive interactions
1.39566	0.19072	positive interactions
1.05651	0.050715	positive interactions
0.916668	-0.080924	positive interactions
1.00993	0.013517	positive interactions
1.0326	0.029819	positive interactions
1.00965	0.005101	positive interactions
0.992198	-0.009029	positive interactions
0.993535	-0.009026	positive interactions
1.05969	0.061616	positive interactions
1.02073	0.021201	positive interactions
1.0384	0.034038	positive interactions
0.951926	-0.042694	positive interactions
1.16652	0.107597	positive interactions
1.0944	0.06465	positive interactions
1.00321	-3.8e-05	positive interactions
1.06057	0.059402	positive interactions
1.04336	0.043546	positive interactions
1.0035	0.007163	positive interactions
1.1395	0.082716	positive interactions
1.01874	0.011728	positive interactions
1.03471	0.034089	positive interactions
1.06821	0.066574	positive interactions
1.01724	0.018352	positive interactions
1.04941	0.048119	positive interactions
0.89369	-0.07385	positive interactions
1.03465	0.033591	positive interactions
0.954731	-0.033121	positive interactions
0.977914	-0.020303	positive interactions
0.993844	0.001329	positive interactions
1.16925	0.092657	positive interactions
1.07119	0.043595	positive interactions
0.978475	-0.016927	positive interactions
1.225	0.163146	positive interactions
1.03666	0.035095	positive interactions
1.0208	0.016806	positive interactions
1.11281	0.069568	positive interactions
0.967773	-0.020842	positive interactions
0.719177	-0.073475	positive interactions
1.0824	0.079899	positive interactions
1.01601	0.014649	positive interactions
0.982954	-0.019067	positive interactions
1.12413	0.105284	positive interactions
1.00142	0.001437	positive interactions
1.56939	0.282271	positive interactions
0.891787	-0.069073	positive interactions
0.905967	-0.076331	positive interactions
1.66844	0.140074	positive interactions
1.07755	0.061562	positive interactions
0.998828	0.002531	positive interactions
1.04387	0.043508	positive interactions
1.06734	0.062412	positive interactions
0.819857	-0.082032	positive interactions
1.02583	0.023079	positive interactions
1.01163	0.002217	positive interactions
0.993082	-0.007877	positive interactions
0.774273	-0.155727	positive interactions
0.990496	-0.005852	positive interactions
1.1186	0.100371	positive interactions
1.0393	0.007442	positive interactions
1.10057	0.096972	positive interactions
1.01886	0.021591	positive interactions
0.989865	-0.007329	positive interactions
1.03038	0.028387	positive interactions
1.0814	0.066164	positive interactions
1.03665	0.033465	positive interactions
1.01974	0.020597	positive interactions
0.884604	-0.129836	positive interactions
0.983822	-0.01247	positive interactions
0.970514	-0.022349	positive interactions
1.0494	0.048701	positive interactions
0.959896	-0.029907	positive interactions
0.956788	-0.036442	positive interactions
1.0696	0.069459	positive interactions
0.94485	-0.051635	positive interactions
1.05193	0.050229	positive interactions
0.938536	-0.021202	positive interactions
0.925297	-0.07423	positive interactions
1.19584	0.062231	positive interactions
1.06908	0.055793	positive interactions
0.969201	-0.031875	positive interactions
0.945734	-0.028787	positive interactions
1.04675	0.044961	positive interactions
1.01806	0.016594	positive interactions
1.12244	0.052414	positive interactions
1.02902	0.020806	positive interactions
0.946165	-0.030531	positive interactions
1.02138	0.020879	positive interactions
1.00968	0.007502	positive interactions
1.01375	0.014748	positive interactions
1.01079	0.012352	positive interactions
1.04835	0.048813	positive interactions
1.00545	0.006713	positive interactions
0.888837	-0.105854	positive interactions
1.31832	0.171889	positive interactions
1.1498	0.121921	positive interactions
0.970577	-0.016687	positive interactions
0.990886	-0.009187	positive interactions
1.1211	0.10974	positive interactions
1.09215	0.052417	positive interactions
1.02656	0.027142	positive interactions
0.874727	-0.052723	positive interactions
0.924613	-0.081646	positive interactions
0.946042	-0.05116	positive interactions
0.764198	-0.128375	positive interactions
0.750633	-0.050247	positive interactions
0.652418	-0.034869	positive interactions
0.943675	-0.048289	positive interactions
1.06096	0.055204	positive interactions
0.895723	-0.118114	positive interactions
1.0235	0.018665	positive interactions
1.02488	0.01536	positive interactions
1.1509	0.114188	positive interactions
0.987847	-0.010295	positive interactions
0.654703	0.065892	positive interactions
1.16093	0.095062	positive interactions
1.03313	0.022621	positive interactions
0.833388	-0.08491	positive interactions
0.985161	0.000137	positive interactions
1.02239	0.04703	positive interactions
1.06549	0.053845	positive interactions
0.634323	-0.079941	positive interactions
0.89225	-0.048056	positive interactions
0.995301	0.001702	positive interactions
1.0003	2.2e-05	positive interactions
1.05024	0.027395	positive interactions
0.990991	-0.010002	positive interactions
1.04468	0.04035	positive interactions
0.8948	-0.086701	positive interactions
1.09203	0.071015	positive interactions
1.12112	0.110423	positive interactions
1.01494	0.016087	positive interactions
0.952535	-0.036524	positive interactions
1.08245	0.058542	positive interactions
0.899937	-0.033425	positive interactions
0.384771	-0.024508	positive interactions
0.98247	-0.01587	positive interactions
0.989338	-0.009112	positive interactions
0.721333	-0.176651	positive interactions
0.868203	-0.084732	positive interactions
1.08098	0.055517	positive interactions
1.03348	0.033287	positive interactions
0.89677	-0.070617	positive interactions
1.06842	0.018411	positive interactions
0.893349	-0.09282	positive interactions
0.930038	-0.05418	positive interactions
0.908278	-0.07305	positive interactions
0.909146	-0.052617	positive interactions
0.892524	-0.097724	positive interactions
0.685264	-0.300294	positive interactions
0.92433	-0.073244	positive interactions
1.09241	0.091283	positive interactions
0.919795	-0.043188	positive interactions
1.09572	0.061607	positive interactions
1.07413	0.058908	positive interactions
1.04659	0.044701	positive interactions
0.879566	-0.120444	positive interactions
0.923092	-0.06067	positive interactions
1.02018	0.020247	positive interactions
1.12357	0.088583	positive interactions
1.07794	0.071533	positive interactions
0.579318	-0.150362	positive interactions
1.00889	0.006555	positive interactions
0.895944	-0.091138	positive interactions
1.13621	0.116148	positive interactions
0.853445	-0.101059	positive interactions
1.06894	0.071945	positive interactions
1.03165	0.03452	positive interactions
0.859458	-0.126115	positive interactions
0.918075	-0.073908	positive interactions
1.07223	0.071338	positive interactions
1.02773	0.02188	positive interactions
1.02182	0.0238	positive interactions
0.952618	-0.043828	positive interactions
0.60738	-0.258915	positive interactions
0.869376	-0.09363	positive interactions
1.21461	0.133747	positive interactions
0.874858	-0.10499	positive interactions
0.664182	-0.15222	positive interactions
0.951579	-0.041672	positive interactions
0.892229	-0.088883	positive interactions
1.03716	0.030766	positive interactions
1.16913	0.13601	positive interactions
1.11905	0.106907	positive interactions
0.951047	-0.044074	positive interactions
0.712191	-0.202483	positive interactions
1.01097	0.010911	positive interactions
1.09767	0.068014	positive interactions
1.10981	0.108874	positive interactions
0.983944	-0.013938	positive interactions
0.935577	-0.054901	positive interactions
0.878766	-0.112613	positive interactions
0.913112	-0.09045	positive interactions
0.945217	-0.044656	positive interactions
0.830904	-0.048302	positive interactions
0.932838	-0.047825	positive interactions
0.945334	-0.034548	positive interactions
0.913576	-0.04478	positive interactions
0.98735	-0.011011	positive interactions
1.02363	0.018841	positive interactions
0.940275	-0.047866	positive interactions
0.97364	-0.022258	positive interactions
1.05637	0.041102	positive interactions
0.981495	-0.021121	positive interactions
1.20279	0.133263	positive interactions
0.897593	-0.074544	positive interactions
1.01286	0.014119	positive interactions
1.07401	0.07007	positive interactions
0.931678	-0.068483	positive interactions
0.969284	-0.019581	positive interactions
1.4011	0.119312	positive interactions
1.00429	0.002497	positive interactions
0.9875	-0.009575	positive interactions
1.04288	0.048181	positive interactions
0.922489	-0.045279	positive interactions
0.947559	-0.050251	positive interactions
0.966928	-0.025918	positive interactions
1.13619	0.091456	positive interactions
1.14687	0.087824	positive interactions
0.977627	-0.018521	positive interactions
1.06164	0.063961	positive interactions
0.946552	-0.054661	positive interactions
0.969244	-0.029995	positive interactions
1.01338	0.016031	positive interactions
0.988665	-0.000462	positive interactions
0.943807	-0.04445	positive interactions
1.00377	0.000696	positive interactions
1.00292	0.005185	positive interactions
1.02314	0.018913	positive interactions
1.07203	0.027817	positive interactions
0.975304	-0.014675	positive interactions
0.675544	-0.064059	positive interactions
1.025	0.01213	positive interactions
1.01046	0.009989	positive interactions
1.49612	0.242936	positive interactions
0.992123	-0.005764	positive interactions
1.02165	0.010492	positive interactions
0.781717	-0.077779	positive interactions
1.00685	0.002354	positive interactions
1.1568	0.110148	positive interactions
0.916312	-0.08451	positive interactions
1.00823	0.009689	positive interactions
1.00839	0.012332	positive interactions
0.926259	-0.075721	positive interactions
0.969124	-0.018022	positive interactions
1.15864	0.14243	positive interactions
0.978447	-0.021806	positive interactions
0.893947	-0.067226	positive interactions
1.11999	0.060424	positive interactions
0.939109	-0.054059	positive interactions
1.00151	-0.007759	positive interactions
1.0112	0.005375	positive interactions
1.03134	0.030794	positive interactions
0.972861	-0.023365	positive interactions
1.01423	0.013731	positive interactions
1.04969	0.029494	positive interactions
1.02825	0.02024	positive interactions
0.877576	-0.042117	positive interactions
0.951108	-0.036003	positive interactions
1.01004	0.008647	positive interactions
0.840562	-0.168362	positive interactions
0.233644	-0.323489	positive interactions
0.655985	-0.319665	positive interactions
0.964437	-0.018722	positive interactions
0.95374	-0.037335	positive interactions
1.08981	0.060743	positive interactions
0.832219	-0.110024	positive interactions
1.02804	0.032429	positive interactions
1.08004	0.085914	positive interactions
0.980844	-0.021319	positive interactions
0.321872	-0.387577	positive interactions
1.32365	0.129687	positive interactions
0.994044	-0.005716	positive interactions
1.0494	0.046018	positive interactions
0.99846	0.001016	positive interactions
1.10205	0.05167	positive interactions
0.9602	-0.030632	positive interactions
1.00956	0.006611	positive interactions
1.02356	0.018587	positive interactions
1.00512	0.005577	positive interactions
1.02389	0.016173	positive interactions
1.02876	0.024865	positive interactions
0.957546	-0.039671	positive interactions
0.788054	-0.14652	positive interactions
1.03496	0.02902	positive interactions
0.870901	-0.115772	positive interactions
0.886996	-0.083003	positive interactions
0.954061	-0.001434	positive interactions
0.961567	-0.034044	positive interactions
0.965974	-0.009881	positive interactions
0.866515	-0.027473	positive interactions
0.912843	-0.018139	positive interactions
1.06086	0.05244	positive interactions
0.98655	-0.010512	positive interactions
0.989971	-0.01466	positive interactions
1.12427	0.091265	positive interactions
0.757163	-0.151115	positive interactions
0.979652	-0.022467	positive interactions
0.769663	-0.090156	positive interactions
1.02955	0.024396	positive interactions
1.06746	0.053722	positive interactions
0.85907	-0.089532	positive interactions
1.07033	0.055415	positive interactions
1.25174	0.168998	positive interactions
1.41587	0.225739	positive interactions
1.04951	0.041221	positive interactions
1.01646	0.015056	positive interactions
1.05987	0.052854	positive interactions
1.06329	0.06197	positive interactions
1.04838	0.048909	positive interactions
1.03866	0.035337	positive interactions
1.07566	0.068727	positive interactions
0.913675	-0.086457	positive interactions
0.806344	-0.159659	positive interactions
0.96733	-0.03083	positive interactions
0.924516	-0.060009	positive interactions
1.11039	0.086204	positive interactions
0.941157	-0.053355	positive interactions
1.03435	0.026488	positive interactions
0.908178	-0.085248	positive interactions
0.977489	-0.019532	positive interactions
0.818478	-0.132491	positive interactions
1.01927	0.00812	positive interactions
0.954728	-0.017299	positive interactions
1.03759	-0.004986	positive interactions
1.01393	0.035936	positive interactions
1.02723	-0.012059	positive interactions
1.03659	0.021473	positive interactions
0.88317	-0.002208	positive interactions
1.15427	0.059593	positive interactions
0.995277	0.071339	positive interactions
1.13708	0.087443	positive interactions
0.653541	-0.142833	positive interactions
0.790981	-0.097432	positive interactions
1.25511	0.112918	positive interactions
0.948506	-0.015331	positive interactions
0.961316	-0.05854	positive interactions
1.07673	0.055877	positive interactions
0.903805	-0.082877	positive interactions
1.1325	0.074721	positive interactions
1.11647	0.059209	positive interactions
1.05977	0.031084	positive interactions
0.936026	-0.039777	positive interactions
0.937649	-0.013085	positive interactions
0.914662	-0.036719	positive interactions
0.76313	0.159362	positive interactions
1.06568	0.039047	positive interactions
0.976925	0.004508	positive interactions
1.05552	0.027699	positive interactions
0.969847	0.000662	positive interactions
0.917599	-0.074339	positive interactions
0.982145	0.002874	positive interactions
0.961159	-0.007009	positive interactions
1.00383	0.013165	positive interactions
1.1753	0.100783	positive interactions
0.848768	-0.088955	positive interactions
1.02497	0.003893	positive interactions
1.10762	0.140654	positive interactions
1.05712	0.036953	positive interactions
1.01025	-0.009546	positive interactions
1.00155	0.01527	positive interactions
1.0544	0.035353	positive interactions
1.06914	0.03329	positive interactions
1.07995	0.02118	positive interactions
1.06118	0.092329	positive interactions
1.04663	0.013726	positive interactions
1.0905	0.095577	positive interactions
1.03101	0.017322	positive interactions
0.96025	0.006719	positive interactions
0.948377	0.007901	positive interactions
1.10227	0.066228	positive interactions
0.957808	-0.010118	positive interactions
0.954062	-0.020849	positive interactions
1.05163	-0.002042	positive interactions
0.953535	-0.011774	positive interactions
0.992558	0.025946	positive interactions
1.02858	0.003711	positive interactions
0.830039	-0.127958	positive interactions
0.937792	-0.044816	positive interactions
0.874476	-0.03506	positive interactions
0.800325	-0.087294	positive interactions
1.08043	0.04052	positive interactions
1.03339	-0.034163	positive interactions
0.426537	-0.229981	positive interactions
0.767297	-0.122955	positive interactions
1.03817	0.024372	positive interactions
0.611793	-0.268159	positive interactions
0.863001	-0.090238	positive interactions
0.985044	0.032277	positive interactions
1.04487	0.028261	positive interactions
0.984285	-0.025994	positive interactions
1.01888	0.008161	positive interactions
2.48495	0.183516	positive interactions
0.878633	-0.05715	positive interactions
0.994102	-0.014306	positive interactions
0.98575	0.011506	positive interactions
1.0295	0.009894	positive interactions
0.800127	-0.083422	positive interactions
1.28128	0.086727	positive interactions
1.05963	0.043811	positive interactions
0.789924	-0.107516	positive interactions
1.21665	0.106	positive interactions
1.08338	0.058551	positive interactions
0.904207	0.089002	positive interactions
0.653742	-0.062006	positive interactions
0.796925	-0.076401	positive interactions
0.835477	-0.026173	positive interactions
0.401046	-0.167291	positive interactions
0.986448	0.051223	positive interactions
1.06432	0.052014	positive interactions
0.686804	-0.146196	positive interactions
1.05714	0.036808	positive interactions
0.519622	-0.326709	positive interactions
1.00812	0.112995	positive interactions
0.822964	-0.02047	positive interactions
0.971135	-0.00746	positive interactions
0.583957	-0.212322	positive interactions
1.2478	0.223023	positive interactions
0.469359	-0.154946	positive interactions
0.944773	-0.017603	positive interactions
0.999856	0.011222	positive interactions
0.252856	-0.376847	positive interactions
0.405152	-0.287766	positive interactions
0.703801	-0.150678	positive interactions
1.0621	0.05657	positive interactions
1.19762	0.13484	positive interactions
0.615371	-0.193997	positive interactions
0.967889	-0.043151	positive interactions
1.00839	0.042166	positive interactions
0.925289	-0.03285	positive interactions
1.01301	-0.043787	positive interactions
0.8708	-0.040047	positive interactions
0.893921	-0.048556	positive interactions
0.806826	-0.123926	positive interactions
1.00836	-0.007136	positive interactions
0.811863	-0.090696	positive interactions
0.954057	-0.00999	positive interactions
3.50032	0.572826	positive interactions
1.08784	0.074316	positive interactions
3.87275	0.703861	positive interactions
0.317374	-0.450289	positive interactions
1.04849	0.063972	positive interactions
1.04466	0.033528	positive interactions
0.911505	-0.058973	positive interactions
0.847341	-0.048877	positive interactions
0.668735	-0.196941	positive interactions
0.844601	-0.112956	positive interactions
0.560541	-0.182324	positive interactions
0.799199	-0.113843	positive interactions
0.934201	0.001365	positive interactions
1.04039	0.026441	positive interactions
1.58058	0.381541	positive interactions
0.824117	-0.129191	positive interactions
0.844685	-0.086506	positive interactions
0.878852	-0.013823	positive interactions
1.34896	0.110942	positive interactions
1.07357	0.04729	positive interactions
0.984258	-0.027208	positive interactions
1.22947	0.140546	positive interactions
0.656298	-0.235041	positive interactions
1.14145	0.103026	positive interactions
0.510614	-0.256432	positive interactions
0.444942	-0.194087	positive interactions
0.835867	-0.086648	positive interactions
0.837155	-0.10963	positive interactions
0.911427	-0.063725	positive interactions
0.100917	-0.552313	positive interactions
0.870529	-0.049125	positive interactions
0.370864	-0.077037	positive interactions
1.00552	0.027448	positive interactions
0.900837	-0.073859	positive interactions
0.934361	-0.036348	positive interactions
0.797486	-0.102702	positive interactions
0.96942	0.017655	positive interactions
0.891793	-0.055508	positive interactions
1.29651	0.215579	positive interactions
1.06444	0.049968	positive interactions
1.01903	0.010227	positive interactions
0.733402	-0.196871	positive interactions
1.16446	0.108258	positive interactions
0.73338	-0.10148	positive interactions
0.639718	-0.116435	positive interactions
0.882943	-0.098791	positive interactions
0.967844	-0.011526	positive interactions
1.81556	0.254045	positive interactions
0.998611	-0.007804	positive interactions
1.02104	0.060583	positive interactions
0.749027	-0.180734	positive interactions
0.44116	-0.272046	positive interactions
1.01535	0.030435	positive interactions
0.759744	-0.075938	positive interactions
0.652382	-0.213473	positive interactions
1.0627	0.025477	positive interactions
0.645317	-0.150453	positive interactions
0.950956	-0.019568	positive interactions
0.906468	-0.096699	positive interactions
0.695842	-0.247622	positive interactions
2.08002	0.267554	positive interactions
0.900692	-0.103037	positive interactions
0.989328	-0.010486	positive interactions
1.00261	0.003233	positive interactions
0.968114	-0.020837	positive interactions
0.913487	-0.081086	positive interactions
1.13918	0.055488	positive interactions
1.03452	0.035983	positive interactions
0.935696	-0.030265	positive interactions
1.0198	0.017274	positive interactions
0.944468	-0.057239	positive interactions
1.02321	0.017093	positive interactions
0.906742	-0.067991	positive interactions
0.987283	-0.008892	positive interactions
0.977866	-0.027809	positive interactions
1.00386	0.001546	positive interactions
0.944742	-0.036763	positive interactions
1.03294	0.032858	positive interactions
0.999713	-0.004301	positive interactions
1.02387	0.031313	positive interactions
0.963079	-0.034507	positive interactions
0.992536	0.001222	positive interactions
1.00935	0.016442	positive interactions
1.08532	0.072118	positive interactions
1.05408	0.027696	positive interactions
1.01401	0.007922	positive interactions
0.99198	-0.014688	positive interactions
1.03183	0.021992	positive interactions
1.02557	0.019326	positive interactions
0.890672	-0.097163	positive interactions
1.00762	0.008298	positive interactions
1.06992	0.057152	positive interactions
1.04157	0.031295	positive interactions
1.0645	0.061459	positive interactions
0.97709	-0.019728	positive interactions
1.00592	0.001672	positive interactions
1.23942	0.099835	positive interactions
1.01265	0.013041	positive interactions
1.02746	0.02315	positive interactions
0.957352	-0.043785	positive interactions
1.0998	0.053661	positive interactions
1.03842	0.036582	positive interactions
1.02854	0.028297	positive interactions
1.06711	0.06351	positive interactions
0.98033	-0.020259	positive interactions
0.996882	0.008239	positive interactions
1.06412	0.026708	positive interactions
1.08279	0.042782	positive interactions
0.955442	-0.022742	positive interactions
1.0563	0.050096	positive interactions
0.842139	-0.091038	positive interactions
1.01095	0.011922	positive interactions
0.999402	-0.002637	positive interactions
0.999261	0.016672	positive interactions
1.05759	0.05762	positive interactions
0.948965	-0.02503	positive interactions
0.84004	-0.147766	positive interactions
1.00498	0.003681	positive interactions
0.996885	-0.000533	positive interactions
0.966288	-0.029787	positive interactions
0.743577	-0.129849	positive interactions
0.990227	-0.010439	positive interactions
1.00587	-0.004205	positive interactions
1.08111	0.054904	positive interactions
1.06155	0.051135	positive interactions
1.07765	0.067266	positive interactions
1.46505	0.134385	positive interactions
1.01092	0.006559	positive interactions
1.04901	0.03426	positive interactions
1.10191	0.087532	positive interactions
0.938003	-0.050207	positive interactions
1.17987	0.116002	positive interactions
1.13783	0.08815	positive interactions
0.980597	0.031493	positive interactions
0.961502	-0.061569	positive interactions
0.63492	-0.302461	positive interactions
1.11989	0.051414	positive interactions
1.29247	0.14391	positive interactions
0.972107	-0.057353	positive interactions
0.866068	0.097607	positive interactions
1.03269	0.010514	positive interactions
1.15553	0.104577	positive interactions
0.806872	0.009683	positive interactions
0.711365	-0.31702	positive interactions
0.888644	-0.148898	positive interactions
0.958078	-0.072566	positive interactions
0.742891	-0.298073	positive interactions
0.959299	-0.008139	positive interactions
1.32937	0.163388	positive interactions
1.16021	0.117468	positive interactions
1.07893	0.018975	positive interactions
1.04294	0.006455	positive interactions
0.913232	-0.123657	positive interactions
0.897934	0.031341	positive interactions
1.07602	-0.061898	positive interactions
1.15715	0.051976	positive interactions
0.89891	-0.002475	positive interactions
1.01435	-0.141867	positive interactions
1.09293	0.139791	positive interactions
1.02199	-0.075523	positive interactions
0.988091	0.023144	positive interactions
1.12696	0.230767	positive interactions
1.05817	-0.028607	positive interactions
0.991567	-0.06397	positive interactions
1.20674	0.137266	positive interactions
1.08526	-0.027807	positive interactions
0.812457	0.075885	positive interactions
1.09482	-0.08617	positive interactions
0.289935	-0.061996	positive interactions
0.889831	-0.136749	positive interactions
1.10097	0.014255	positive interactions
1.14618	0.022648	positive interactions
0.730392	-0.065484	positive interactions
1.01837	-0.036762	positive interactions
1.05738	-0.028359	positive interactions
0.941504	0.134136	positive interactions
1.25359	0.083726	positive interactions
0.974554	-0.115125	positive interactions
1.02801	0.092052	positive interactions
1.24678	0.102411	positive interactions
0.827128	-0.37614	positive interactions
0.738087	0.03515	positive interactions
1.10636	0.018513	positive interactions
0.905544	-0.129696	positive interactions
1.209	0.092917	positive interactions
1.09052	-0.003999	positive interactions
0.284586	-0.15945	positive interactions
0.920501	-0.029671	positive interactions
0.78675	-0.010909	positive interactions
1.0879	0.015757	positive interactions
1.04704	-0.010554	positive interactions
1.31633	0.05693	positive interactions
0.832588	0.041501	positive interactions
1.11083	-0.014766	positive interactions
1.11401	-0.002152	positive interactions
1.00721	0.123797	positive interactions
0.611778	-0.077595	positive interactions
0.905813	-0.023761	positive interactions
0.870405	0.0394	positive interactions
0.850639	-0.059202	positive interactions
1.13006	-0.04971	positive interactions
1.12717	0.009147	positive interactions
1.03724	0.126873	positive interactions
0.790956	-0.389937	positive interactions
0.910085	0.017742	positive interactions
1.00244	-0.08819	positive interactions
0.948522	0.014218	positive interactions
1.20021	0.058962	positive interactions
1.03468	-0.067268	positive interactions
0.88102	0.026494	positive interactions
0.926847	0.036256	positive interactions
0.928392	-0.144956	positive interactions
1.41421	0.103085	positive interactions
1.02706	0.054949	positive interactions
1.1984	0.059023	positive interactions
1.13303	-0.021713	positive interactions
1.04366	-0.006094	positive interactions
1.20641	-0.017532	positive interactions
1.06646	-0.033089	positive interactions
0.75615	-0.079664	positive interactions
1.12674	0.020333	positive interactions
0.960406	-0.104685	positive interactions
0.74434	-0.200468	positive interactions
0.982872	-0.012121	positive interactions
1.05634	0.054407	positive interactions
1.03342	0.024235	positive interactions
0.379346	-0.430659	positive interactions
0.272414	-0.469396	positive interactions
1.03916	0.027026	positive interactions
0.516874	-0.444471	positive interactions
0.63392	-0.306233	positive interactions
1.24159	0.137576	positive interactions
0.890445	-0.028624	positive interactions
0.270087	-0.35606	positive interactions
0.722748	-0.257185	positive interactions
1.04567	0.036983	positive interactions
0.892521	-0.10243	positive interactions
0.911888	-0.056195	positive interactions
0.399002	-0.528512	positive interactions
0.21471	-0.741361	positive interactions
0.991306	-0.009276	positive interactions
0.549903	-0.477267	positive interactions
1.12345	0.093711	positive interactions
-0.0401857	-0.850199	positive interactions
0.439229	-0.512745	positive interactions
1.06024	0.046651	positive interactions
0.330123	-0.580842	positive interactions
0.878751	-0.09582	positive interactions
0.255662	-0.672735	positive interactions
0.47246	-0.39286	positive interactions
0.669716	-0.345749	positive interactions
0.505953	-0.447119	positive interactions
1.13042	0.107547	positive interactions
1.09586	0.072818	positive interactions
0.649999	-0.308419	positive interactions
0.620409	-0.219895	positive interactions
0.366502	-0.526361	positive interactions
0.716271	-0.229759	positive interactions
1.10406	0.0933	positive interactions
0.552701	-0.414119	positive interactions
0.774708	-0.198137	positive interactions
0.435967	-0.454907	positive interactions
0.439467	-0.523922	positive interactions
0.346199	-0.643045	positive interactions
0.429438	-0.508349	positive interactions
0.658178	-0.292027	positive interactions
0.67015	-0.300573	positive interactions
1.24613	0.13107	positive interactions
0.476346	-0.525276	positive interactions
0.906896	-0.07301	positive interactions
0.338414	-0.443447	positive interactions
0.358764	-0.624875	positive interactions
0.566497	-0.348776	positive interactions
1.08957	0.090152	positive interactions
0.646104	-0.234655	positive interactions
0.991592	-0.010217	positive interactions
1.41471	0.268024	positive interactions
0.664909	-0.29542	positive interactions
0.564097	-0.40645	positive interactions
0.452422	-0.41268	positive interactions
0.479816	-0.506967	positive interactions
0.475042	-0.358983	positive interactions
0.639214	-0.325754	positive interactions
0.661496	-0.297437	positive interactions
1.07526	0.066862	positive interactions
0.914876	-0.040192	positive interactions
1.62626	0.217853	positive interactions
0.435579	-0.613374	positive interactions
1.00215	0.016581	positive interactions
1.09949	0.066174	positive interactions
0.876379	-0.117397	positive interactions
1.03883	0.025918	positive interactions
0.626139	-0.246607	positive interactions
1.02422	0.036635	positive interactions
0.958095	-0.044035	positive interactions
0.944926	-0.044206	positive interactions
1.17722	0.104395	positive interactions
1.08995	0.041074	positive interactions
0.948979	-0.04777	positive interactions
0.992945	-0.01065	positive interactions
1.06164	0.062739	positive interactions
1.08338	0.074394	positive interactions
1.00841	0.005341	positive interactions
0.527046	-0.25225	positive interactions
1.02333	0.015122	positive interactions
1.11405	0.066414	positive interactions
1.04182	0.039671	positive interactions
1.15245	0.142728	positive interactions
0.916407	-0.062976	positive interactions
1.10127	0.078756	positive interactions
1.30124	0.046332	positive interactions
0.984538	-0.017986	positive interactions
1.00609	0.00336	positive interactions
1.00067	-0.021358	positive interactions
0.540843	-0.19036	positive interactions
0.976328	-0.013888	positive interactions
0.991977	-0.028621	positive interactions
1.01275	0.011593	positive interactions
1.07281	0.064714	positive interactions
0.904326	-0.060858	positive interactions
1.15945	0.093402	positive interactions
0.987076	-0.006038	positive interactions
1.31958	0.107805	positive interactions
0.998848	-0.000178	positive interactions
1.01895	0.011991	positive interactions
1.00423	-0.000948	positive interactions
1.13279	0.082627	positive interactions
1.13608	0.107653	positive interactions
0.852035	-0.090974	positive interactions
1.25928	0.112952	positive interactions
0.990713	-0.006636	positive interactions
1.26433	0.178211	positive interactions
0.874805	-0.120634	positive interactions
0.907021	-0.084589	positive interactions
1.00005	0.005053	positive interactions
1.28934	0.109893	positive interactions
1.28432	0.053595	positive interactions
1.02119	0.02255	positive interactions
1.03217	0.021151	positive interactions
0.769401	-0.181809	positive interactions
1.33859	0.064551	positive interactions
1.04122	0.028257	positive interactions
1.04467	0.029597	positive interactions
0.923404	-0.043253	positive interactions
0.899425	-0.078465	positive interactions
0.990466	-0.007502	positive interactions
1.00858	0.009472	positive interactions
0.99835	-0.005383	positive interactions
0.998359	-0.004134	positive interactions
0.974693	-0.020636	positive interactions
1.01836	0.020098	positive interactions
1.11156	0.062229	positive interactions
0.935531	-0.051783	positive interactions
1.19975	0.061932	positive interactions
0.937326	-0.058503	positive interactions
1.1467	0.127603	positive interactions
0.928889	-0.061019	positive interactions
2.51886	0.151887	positive interactions
0.974206	-0.013489	positive interactions
0.837547	-0.078667	positive interactions
1.1646	0.107982	positive interactions
1.07479	0.051194	positive interactions
1.05415	0.05122	positive interactions
1.03606	0.036151	positive interactions
1.17404	0.061144	positive interactions
1.49472	0.186666	positive interactions
1.04585	0.016112	positive interactions
0.926571	-0.050937	positive interactions
1.07861	0.062272	positive interactions
1.07507	0.05591	positive interactions
0.991474	-0.001343	positive interactions
1.12629	0.088166	positive interactions
1.30583	0.040856	positive interactions
1.07782	0.073084	positive interactions
1.11056	0.050991	positive interactions
0.644648	-0.198739	positive interactions
1.04148	0.025809	positive interactions
0.997809	0.003976	positive interactions
1.05444	0.026908	positive interactions
1.05983	0.044803	positive interactions
1.00442	-0.01305	positive interactions
0.963284	-0.029387	positive interactions
0.973763	-0.02127	positive interactions
1.0107	0.004999	positive interactions
1.07316	0.052766	positive interactions
1.02216	-0.027528	positive interactions
1.11344	0.075888	positive interactions
1.11509	0.048929	positive interactions
0.858711	-0.085764	positive interactions
0.950081	-0.048018	positive interactions
1.01786	0.014362	positive interactions
1.02281	-0.003581	positive interactions
1.00583	0.010516	positive interactions
0.970986	-0.027993	positive interactions
1.126	0.076059	positive interactions
1.0343	0.031207	positive interactions
1.01151	0.00301	positive interactions
0.977433	-0.015695	positive interactions
0.91064	-0.069187	positive interactions
0.992986	0.000375	positive interactions
1.16255	0.07822	positive interactions
0.797874	-0.147447	positive interactions
0.978092	-0.015877	positive interactions
0.967322	-0.026514	positive interactions
1.20415	0.083178	positive interactions
0.966697	-0.029008	positive interactions
0.603451	-0.158958	positive interactions
1.03883	0.034457	positive interactions
1.03294	0.033017	positive interactions
1.0174	0.012668	positive interactions
0.990148	-0.001259	positive interactions
0.968561	-0.025406	positive interactions
0.982158	-0.016748	positive interactions
1.03578	0.026667	positive interactions
0.972605	-0.021726	positive interactions
0.989016	-0.004535	positive interactions
0.985383	-0.008452	positive interactions
1.00654	0.009908	positive interactions
1.00734	0.004535	positive interactions
0.996982	0.003094	positive interactions
0.989471	-0.008944	positive interactions
0.9926	-0.007036	positive interactions
0.95197	-0.051618	positive interactions
0.887884	-0.044992	positive interactions
1.04598	0.036881	positive interactions
0.960002	-0.016375	positive interactions
1.07795	0.046346	positive interactions
1.00049	0.007012	positive interactions
0.964851	-0.02288	positive interactions
0.9846	-0.015783	positive interactions
1.08249	0.075413	positive interactions
1.03382	0.019205	positive interactions
1.12599	0.063205	positive interactions
0.952449	-0.042079	positive interactions
0.978744	-0.019353	positive interactions
0.94222	-0.050839	positive interactions
1.06289	0.045979	positive interactions
0.923869	-0.056117	positive interactions
0.999516	-0.009372	positive interactions
0.96546	-0.02838	positive interactions
0.965885	-0.017404	positive interactions
1.05958	0.055811	positive interactions
1.10882	0.056046	positive interactions
0.97631	-0.011492	positive interactions
1.02953	0.021148	positive interactions
1.03951	0.039974	positive interactions
1.28645	0.13051	positive interactions
1.02432	-0.00104	positive interactions
1.05109	0.040172	positive interactions
1.08899	0.052445	positive interactions
0.970023	-0.033159	positive interactions
0.978541	-0.017287	positive interactions
1.11146	0.09369	positive interactions
1.04945	0.042542	positive interactions
0.923176	-0.04257	positive interactions
0.974032	-0.018952	positive interactions
0.96308	-0.037688	positive interactions
0.991697	0.006762	positive interactions
0.874052	-0.065493	positive interactions
0.896333	-0.06274	positive interactions
0.850274	-0.113908	positive interactions
0.95248	-0.041625	positive interactions
0.966578	-0.034957	positive interactions
1.02156	0.018303	positive interactions
0.994687	0.000807	positive interactions
1.00178	0.003486	positive interactions
0.901155	-0.089446	positive interactions
0.921647	-0.079612	positive interactions
0.93938	-0.042796	positive interactions
1.02527	0.028719	positive interactions
1.25917	0.125838	positive interactions
2.5705	0.308948	positive interactions
1.01197	-0.033994	positive interactions
0.940414	-0.070673	positive interactions
1.07537	0.011324	positive interactions
0.996157	-0.021194	positive interactions
1.29343	0.135481	positive interactions
2.15595	0.36753	positive interactions
0.976906	0.000849	positive interactions
1.13913	0.159312	positive interactions
1.0428	-0.008578	positive interactions
0.730436	-0.068034	positive interactions
0.963522	-0.011156	positive interactions
0.826709	-0.038062	positive interactions
1.72031	0.132338	positive interactions
0.886837	0.015298	positive interactions
1.03044	0.014044	positive interactions
0.984692	-0.004839	positive interactions
1.09188	0.054153	positive interactions
	0.556676	positive interactions
0.988054	0.009982	positive interactions
1.01094	0.044798	positive interactions
0.907991	-0.090974	positive interactions
1.02301	-0.019114	positive interactions
0.959582	-0.050122	positive interactions
0.931803	-0.10761	positive interactions
0.897541	-0.094665	positive interactions
0.968102	0.032563	positive interactions
1.01649	-0.0317	positive interactions
3.65138	0.250744	positive interactions
0.873078	-0.132549	positive interactions
1.16962	0.123093	positive interactions
0.931264	-0.039423	positive interactions
1.0562	0.004165	positive interactions
1.14403	0.073129	positive interactions
0.946106	0.003527	positive interactions
0.891036	-0.049292	positive interactions
0.946941	-0.008378	positive interactions
0.893265	0.004894	positive interactions
1.12731	0.049733	positive interactions
1.05076	0.048598	positive interactions
1.09881	0.019662	positive interactions
1.00085	-0.022279	positive interactions
0.920116	-0.083989	positive interactions
1.12186	0.062726	positive interactions
1.06652	0.028101	positive interactions
0.542935	0.109501	positive interactions
1.09397	0.052994	positive interactions
0.998472	0.014657	positive interactions
1.01629	-0.018824	positive interactions
1.01149	-0.028468	positive interactions
1.06283	0.009803	positive interactions
0.786979	-0.010493	positive interactions
1.09115	-0.005113	positive interactions
0.971175	0.019502	positive interactions
1.00655	-0.026173	positive interactions
1.19131	0.083452	positive interactions
1.01066	-0.024127	positive interactions
0.844577	-0.009529	positive interactions
0.922808	-0.023353	positive interactions
0.96404	-0.014418	positive interactions
1.15835	0.088065	positive interactions
1.03024	-0.013622	positive interactions
1.04239	-0.016797	positive interactions
0.8784	-0.114157	positive interactions
0.982813	-0.069939	positive interactions
0.723086	-0.269227	positive interactions
1.00606	-0.021701	positive interactions
1.03986	-0.011478	positive interactions
0.869697	-0.111386	positive interactions
1.0435	0.037788	positive interactions
1.04333	-0.005308	positive interactions
1.3855	0.170371	positive interactions
1.50791	0.112625	positive interactions
1.07767	-0.011629	positive interactions
1.44266	0.250369	positive interactions
1.63815	0.233924	positive interactions
[truncated: 8,067 more rows]

## Sheet: fig_4b
	M_only	M_and_C	C_only
coex	4.49685	3.50443	2.3522
ppi	1.95561	1.66158	0.995775
go	1.80895	1.52796	1.22093

## Sheet: fig_4c
M and C	M only	gene_pairs
121	3	('MLP1', 'MLP2')
118	1	('GRX7', 'GRX6')
94	5	('YEH1', 'YEH2')
69	13	('CAF4', 'MDV1')
58	7	('YUR1', 'KTR2')
52	6	('SCO2', 'SCO1')
51	6	('SBE22', 'SBE2')
44	1	('CPR4', 'CPR8')
43	27	('GGA2', 'GGA1')
43	14	('RSF2', 'TDA9')
42	26	('SAP190', 'SAP185')
40	36	('NUP53', 'ASM4')
39	15	('KCC4', 'GIN4')
30	2	('PMD1', 'MDS3')
29	1	('RGA2', 'RGA1')
25	12	('GPB2', 'GPB1')
24	4	('IMD3', 'IMD4')
22	4	('UPS3', 'UPS2')
21	3	('VID22', 'ENV11')
20	14	('RGC1', 'ASK10')
19	4	('TOD6', 'DOT6')
17	4	('CIK1', 'VIK1')
17	4	('KIN1', 'KIN2')
16	2	('HEH2', 'SRC1')
15	2	('SKG3', 'CAF120')
15	1	('SDS24', 'SDS23')
14	13	('BCH2', 'CHS6')
12	6	('SOL4', 'SOL3')
12	3	('JSN1', 'PUF2')
11	5	('ECM33', 'PST1')
11	5	('SET4', 'SET3')
11	3	('SCS22', 'SCS2')
11	2	('MMP1', 'SAM3')
11	2	('PSP1', 'YLR177W')
10	15	('SKI7', 'HBS1')
10	3	('IGD1', 'YOL024W')
10	2	('IGO2', 'IGO1')
9	6	('ESL1', 'ESL2')
9	5	('TPK1', 'TPK3')
9	4	('KIN4', 'FRK1')
9	0	('PAM1', 'SVL3')
8	6	('NCA3', 'UTH1')
7	5	('MSA2', 'MSA1')
7	1	('DPB3', 'DLS1')
6	14	('BUL2', 'BUL1')
6	12	('GIS1', 'RPH1')
6	3	('GBP2', 'HRB1')
6	2	('ERP1', 'ERP6')
6	1	('STF2', 'TMA10')
6	0	('PEX31', 'PEX30')
6	0	('YFL042C', 'YLR072W')
5	4	('VPS62', 'TDA6')
5	2	('EMP47', 'EMP46')
5	2	('TPO2', 'TPO3')
5	2	('YSR3', 'LCB3')
5	0	('BIT2', 'BIT61')
5	0	('DIN7', 'EXO1')
4	15	('RPS25A', 'RPS25B')
4	13	('ARE1', 'ARE2')
4	4	('SMP1', 'RLM1')
4	3	('SEG2', 'SEG1')
4	2	('FRT2', 'FRT1')
4	2	('NPP1', 'NPP2')
4	2	('RPL13A', 'RPL13B')
4	1	('EKI1', 'CKI1')
4	1	('LSB1', 'PIN3')
3	11	('MSN2', 'MSN4')
3	5	('YBR197C', 'YPL077C')
3	4	('SAK1', 'TOS3')
3	4	('SLT2', 'KDX1')
3	3	('RTT101', 'YBR259W')
3	2	('TSL1', 'TPS3')
3	1	('AFR1', 'YER158C')
3	1	('COX5B', 'COX5A')
3	1	('DCV1', 'YOL019W')
3	1	('SDH4', 'SHH4')
3	1	('TCD1', 'TCD2')
3	1	('YET1', 'YET2')
3	0	('ALK2', 'ALK1')
3	0	('APA1', 'APA2')
3	0	('CPR5', 'CPR2')
3	0	('CTH1', 'TIS11')
3	0	('DON1', 'CUE5')
3	0	('GLG2', 'GLG1')
3	0	('ICY2', 'ICY1')
3	0	('KTR7', 'KTR5')
3	0	('PEX21', 'PEX18')
3	0	('SDH1', 'YJL045W')
3	0	('SOL2', 'SOL1')
3	0	('SPO21', 'YSW1')
3	0	('YLR031W', 'EPO1')
3	0	('YSP1', 'SIP3')
2	5	('MSG5', 'SDP1')
2	3	('ASI1', 'ASI3')
2	3	('HES1', 'KES1')
2	3	('YKL133C', 'MGR3')
2	2	('DNF2', 'DNF1')
2	2	('FAT3', 'INA1')
2	2	('GIP3', 'HER1')
2	2	('GLO2', 'GLO4')
2	2	('SMY2', 'SYH1')
2	1	('ALY2', 'ALY1')
2	1	('BTT1', 'EGD1')
2	1	('IOC3', 'ESC8')
2	1	('MEP1', 'MEP3')
2	1	('SSA3', 'SSA4')
2	1	('YGR283C', 'YMR310C')
2	0	('GRX1', 'GRX2')
2	0	('GRX6', 'CTF8')
2	0	('GRX7', 'CTF8')
2	0	('GSY1', 'GSY2')
2	0	('GYL1', 'GYP5')
2	0	('KCH1', 'PRM6')
2	0	('MLP1', 'CTF8')
2	0	('MLP2', 'CTF8')
2	0	('ODC2', 'ODC1')
2	0	('PDR8', 'YRM1')
2	0	('THI74', 'YML018C')
2	0	('YDR222W', 'YLR225C')
1	3	('YMC2', 'YMC1')
1	2	('CCW12', 'YDR134C')
1	2	('HYR1', 'GPX1')
1	1	('HAL5', 'KKQ8')
1	1	('NRG2', 'NRG1')
1	1	('NTH2', 'NTH1')
1	1	('PEX25', 'PEX27')
1	1	('TSA2', 'TSA1')
1	1	('YGR035C', 'YLR346C')
		('YBR241C', 'VPS73')
		('ROG3', 'ROD1')

## Sheet: fig_4d
gene pair	GO	PPI
{MSN2-MSN4} (11)	0.841699	2.24667
{ARE1-ARE2} (13)	1.42441	0.633675
{RPS25A-RPS25B} (15)	2.46898	1.09837
{GIS1-RPH1} (12)	0	4.80537
{BUL2-BUL1} (14)	0	4.11889
{SKI7-HBS1} (15)	7.40695	0
{BCH2-CHS6} (13)	2.13662	4.43572
{RGC1-ASK10} (14)	0	2.94206
{GPB2-GPB1} (12)	0	4.80537
{KCC4-GIN4} (15)	4.32072	1.09837
{NUP53-ASM4} (36)	3.08623	5.49185
{SAP190-SAP185} (26)	3.91714	3.16837
{RSF2-TDA9} (14)	0	0
{GGA2-GGA1} (27)	2.4004	1.22041
{CAF4-MDV1} (13)	0.712207	0

## Sheet: fig_5a
3rd	4th	5th
0.0254167	0.0704048	0.137857

## Sheet: fig_5b
additive	chimeric
0.864197	0.915265
1.40529	1.59973
-0.05397	0.00280265
0.29787	0.326326
0.17679	0.326724
1.40329	1.72563
0.20566	0.371601
-0.48947	-0.44266
0.46215	0.480461
0.26222	0.258442
0.60599	0.615344
0.61093	0.910314
0.22386	0.160521
0.30281	0.321595
1.1263	1.12781
0.95626	0.895088
0.30882	0.29449
-0.1137	-0.091272
0.44019	0.474103
0.68494	0.671494
1.08705	1.26943
0.56252	0.577734
-0.57129	-0.568116
-1.09758	-1.09171
-0.71241	-0.74234
0.28223	0.285362
0.19511	0.183427
0.23571	0.242355
0.61901	0.604577
0.56789	0.688435
-0.3236	-0.334168
-0.08194	-0.119312
0.51204	0.443203
-0.10694	-0.128583
0.22376	0.17545
1.09152	0.97705
-0.07653	-0.0993704
-0.17487	-0.222219
-0.07789	-0.117386
0.18766	0.111372
0.11217	0.0808319
0.35782	0.319639
0.43959	0.252114
1.06616	0.932984
0.69277	0.581237
-0.43885	-0.455913
0.30887	0.314751
0.11101	0.114035
0.19322	0.189854
0.43599	0.460671
1.41319	1.4069
0.97405	1.09403
0.3486	0.509254
0.88306	1.17432
-0.46144	-0.17096
-0.14043	-0.0863451
0.28396	0.412851
0.43718	0.570483
1.00339	1.33645
-0.29585	-0.128161
0.09665	0.0929125
-0.03624	-0.0159656
-0.43871	-0.470252
0.14679	0.17257
0.16519	0.180268
0.33664	0.348708
0.51715	0.516289
0.14801	0.311228
-0.75894	-0.806409
0.592939	0.583173
0.67196	0.721007
0.6738	0.721304
0.60499	0.450378
-0.53779	-0.336746
-0.19608	-0.182924
0.65493	0.702203
-0.39125	-0.393077
-0.98595	-0.967895
-0.3423	-0.374229
-0.1642	-0.161233
-0.19107	-0.190746
0.42201	0.426045
0.39292	0.409661
0.68034	0.671386
0.39573	0.400127
0.39306	0.414393
0.14354	0.152152
0.67955	0.677515
0.31529	0.18479
-0.72919	-0.4818
0.14695	0.167833
0.25784	0.267997
0.0145	0.0255759
0.35497	0.376965
0.24897	0.27259
0.26902	0.253055
0.12101	0.119388
-0.57152	-0.565903
0.08992	0.0905539
-0.01659	-0.0193912
1.40532	1.39912
0.98309	1.07812
0.60779	0.679532
1.17525	1.22204
1.20804	1.24052
-0.07985	-0.0693125
0.09886	0.0802257
-0.19723	-0.219841
0.01118	0.0732681
-0.33555	-0.279717
0.17487	0.241185
0.34938	0.357291
1.52223	1.54542
0.25129	0.2985
-0.49126	-0.512329
0.0617	0.069905
-0.54413	-0.543382
0.09962	0.0978371
0.51118	0.638554
0.34753	0.393242
-0.36537	-0.0540134
0.27434	0.251451
0.47486	0.53008
0.19864	0.289123
0.57131	0.59323
0.30653	0.365307
0.66944	0.479579
0.25574	0.22653
-0.26405	-0.225865
-0.53173	-0.396699
-0.24558	-0.226602
0.09522	0.133581
0.25063	0.284403
-0.07307	-0.0689973
-0.98423	-0.968395
-0.15368	-0.169014
-0.00746	-0.00386916
0.2987	0.300023
0.25871	0.311708
0.41122	0.397004
0.39188	0.399159
0.10925	0.121434
0.22967	-0.0280394
0.03509	0.0381019
-0.02451	0.00529028
0.07984	0.080778
0.54414	0.537132
-0.20909	-0.210978
-0.55421	-0.548792
-0.00712	-0.000941899
-1.99175	-2.38632
-1.4218	-2.10279
-1.20396	-1.25957
-1.52727	-1.83925
-0.56206	-1.05728
-0.9105	-1.21266
-0.6291	-0.971771
-1.70699	-1.9599
-0.10581	-0.424255
-0.10166	-0.306227
-0.68559	-0.895997
-0.54375	-0.659902
-1.34475	-1.04196
-2.21685	-2.98615
-1.71259	-2.48242
-0.67888	-1.48565
-1.73357	-2.59255
-0.527796	-0.0141935
-0.81392	-1.35044
-0.86914	-1.47998
-1.34041	-2.07968
-0.96562	-1.82258
-0.73199	-0.87983
-0.55068	-0.78495
-0.70541	-0.296309
0.45143	0.454784
0.67108	0.675828
0.33918	-0.0544055
0.07777	0.0832439
0.28429	0.289565
0.20199	-0.129183
0.479353	0.494071
0.55924	0.428225
0.43082	0.196606
-0.91353	-0.956844
-0.95761	-1.36852
0.33794	0.206477
0.43619	0.203134
-0.03594	0.35144
1.14942	1.24717
0.6281	0.738475
0.1141	-0.0967953
0.56241	0.630973
-0.42481	-0.36338
0.44886	0.0941254
-0.95228	-1.17118
0.85764	0.828859
0.80911	0.776352
0.30968	-0.0360007
-0.11637	-0.112308
0.18377	0.113516
-1.68685	-2.1447
-0.00225	-0.699791
-0.18893	-0.823298
-1.05307	-1.56683
0.07739	-0.404551
-0.24892	-0.847107
0.48072	-0.0366218
-0.1944	-0.54648
-0.25035	-0.752473
0.69765	0.479673
-0.01994	-0.309157
0.11463	-0.26258
0.01302	-0.32236
0.32255	0.0836689
-0.65512	-1.01704
0.65605	0.503022
0.17217	0.0874431
-0.02138	-0.322716
-1.53999	-1.40395
-2.41824	-2.94896
-0.90515	-1.6984
-1.27674	-2.04952
-2.51139	-3.23558
0.107584	0.213524
-0.57119	-1.16338
-0.01205	-0.0336313
-0.16309	-0.27549
-0.00931	-0.0401279
-0.30602	-0.30602
0.39599	0.39599
0.80482	0.662615
1.24466	1.231
0.24904	0.222514
0.47627	0.47627
-0.07244	-0.160199
-0.97272	-0.940428
0.12285	-0.0508702
-0.00834	-0.276932
-0.85731	-1.02129
0.46065	0.420968
0.500098	0.437452
0.377351	0.559147
-0.265565	-0.265565
0.21092	0.21092
0.37031	0.270038
0.0603	-0.039831
-0.32054	-0.264083
0.27233	0.236677
0.07024	0.07024
-0.35608	-0.145783
-0.82108	-0.82108
-1.08707	-1.3697
-2.13409	-2.17543
0.16447	-0.155317
-0.92143	-0.654659
-1.27708	-1.35543
-1.14666	-1.09533
-1.13776	-1.13776
0.027293	-0.0541592
-1.26967	-1.26615
0.32851	0.099927
-0.67084	-0.856381
-0.8878	-1.17456
-0.06282	-0.224474
-0.38464	-0.38464
0.32569	0.222828
-0.53069	-0.55922
0.41034	0.35458
-0.17509	0.161262
0.37591	0.443862
-0.04271	0.322433
-0.86447	-0.86447
-0.87746	-1.05261
-2.14184	-1.99578
-1.1229	-1.34964
0.25774	-0.156431
-1.72005	-2.22544
-0.58984	-0.332977
-0.7227	-0.473765
-0.863576	-0.17565
-0.67535	-0.67535
-0.27837	-0.490868
0.25538	0.353251
0.14798	-0.0299284
0.43788	0.328475
0.00611	0.00611
0.1742	0.1742
0.56342	0.54058
0.55707	0.55707
0.60822	0.606408
-1.21535	-1.01928
0.35016	0.224688
0.73172	0.568972
-0.32248	-0.409578
-0.28321	0.406543
0.65883	0.65883
1.49548	1.49548
0.48205	0.304142
-0.06537	-0.06537
-0.81447	-0.790542
0.73978	0.491504
-0.38942	-0.389895
-0.04247	-0.184304
0.86234	0.508072
0.63752	0.296575
0.51044	0.182912
0.64499	0.64512
-0.29908	-0.29908
0.06352	0.06352
-0.23769	-0.23769
-0.02992	-0.00209
0.24413	0.161386
-0.33687	-0.717198
0.68648	0.627558
0.53386	0.496883
0.01884	-0.0600396
0.03969	-0.026161
0.03293	0.157077
0.77992	0.978869
0.71575	0.891012
0.37795	0.515087
-0.48532	-0.485306
-0.25504	-0.255004
-0.06587	-0.0658524
0.01597	0.0240167
0.18956	0.47567
0.00538	0.199594
-0.18978	-0.13731
0.16096	0.306872
0.29978	0.415014
-0.3948	-0.3948
-0.57958	-0.367031
-0.2905	-0.118903
-2.03159	-1.84001
-0.06465	0.0584586
0.72585	0.747747
0.55923	0.573961
-0.39392	-0.392079
-0.31989	-0.119037
-0.58121	-0.372923
-0.77576	-0.567896
0.20846	0.436403
0.26026	0.545607
-0.36384	-0.134268
0.64571	0.645703
-0.54652	-0.53236
-0.5351	-0.527468
-0.63988	-0.627337
0.02796	0.175867
0.58283	0.223001
0.4728	0.308162
1.5165	1.33243
0.26589	-0.0993297
0.40277	0.192215
0.20445	0.0749082
0.10893	0.126096
1.47303	1.48333
0.40854	0.213723
0.36623	0.266908
-0.23386	-0.197078
-0.50618	-0.311461
-1.06921	-0.965837
0.18723	0.112582
0.18049	0.105454
0.2954	0.245141
0.51522	0.558788
0.08244	0.220533
-0.12918	0.0233798
0.21866	0.0626987
-0.11867	-0.317059
0.67517	0.884307
0.07428	0.00105861
0.29363	0.341042
0.08894	0.143355
0.75665	1.42154
-1.28044	-1.21488
-0.94383	-0.718946
-0.87157	-0.767171
-0.04474	0.146805
-0.09335	-0.00339883
1.40252	1.18117
0.99748	0.89049
0.77731	0.630361
0.30415	0.30419
-0.58391	-0.602781
-1.1841	-1.18002
-0.15584	-0.0442322
-0.5299	-0.413922
-0.65326	-0.527343
0.62275	0.737757
0.79203	0.961347
0.47522	0.586174
-0.37267	-0.213432
0.5684	0.890153
-0.36888	-0.425132
0.28227	0.395931
-0.17853	-0.109866
-0.48832	-0.531082
-0.41596	-0.3844
-0.64085	-0.557591
1.03349	1.04672
0.74953	0.602482
0.06795	0.0439507
-0.75176	-0.908505
-0.27577	-0.223764
-0.28342	-0.185455
-0.36971	-0.327954
0.51084	0.663107
0.37257	0.400002
-0.00743	0.0736011
1.30285	1.36753
0.09451	0.00501989
0.15572	0.191743
-0.53057	-0.563759
0.04796	0.0799085
0.15044	0.267716
-0.02228	0.129476
-0.60157	-0.424371
-0.03681	-0.0421057
-0.52004	-0.498031
-0.09048	-0.132239
0.63865	0.853624
0.28756	0.195063
-0.16068	-0.0665323
0.72303	1.01212
0.00857	0.0612195
0.45219	0.652256
-0.65198	-0.649506
0.00131	0.0432253
-0.38911	-0.392771
0.57031	1.28939
0.62934	1.36304
-0.78359	-0.848386
-0.63869	-0.713702
-0.68925	-0.813117
0.26809	0.438445
-0.15612	-0.0160012
-1.12052	-0.918912
-0.42296	-0.518363
-0.6847	-0.710379
-0.97351	-0.976927
-0.45376	-0.389522
-0.66396	-0.669931
-0.11572	-0.134974
0.30145	0.287131
-0.26153	-0.081717
0.1784	0.530737
-0.36994	-0.502459
-0.49913	-0.510308
-0.49966	-0.325361
-0.37763	-0.434307
-1.66384	-0.74966
-0.47414	-0.153715
-0.16021	0.0524734
-0.5596	-0.330114
-0.38366	0.175541
-1.05092	-1.09904
0.35329	0.384653
-0.30821	-0.189227
-0.67035	-0.413762
-0.86737	-0.688945
-0.28486	-1.21422
0.5108	0.323171
-0.12226	0.075175
-0.18496	-0.20962
-0.59482	-0.444768
-0.1235	-0.0272539
-0.02203	-0.163122
-0.1113	0.0661073
0.0503	0.0837229
-0.09942	0.0800248
0.37078	0.407135
-0.10729	-0.103915
-0.33473	-0.342623
0.67214	0.578056
0.48011	0.412736
0.52866	0.362244
-0.05756	0.0554047
-0.18595	-0.163452
-0.20641	-0.0988495
0.40958	-0.486069
0.34319	0.241388
0.45629	0.476315
0.30018	0.222644
-0.04227	-0.0623396
0.79531	0.786892
0.17826	0.0472136
-0.31805	0.132527
0.64179	0.442777
0.65037	0.551443
0.59033	0.480625
-0.30425	-0.10963
-0.43039	-0.342227
-0.45573	0.0165205
-0.82453	-0.885285
0.35015	0.249995
0.55618	0.493352
-0.02836	-0.111957
0.14194	0.145638
-0.19285	-0.596486
0.06025	0.0989318
0.37135	0.35408
0.37401	0.338356
0.36686	0.299646
0.19594	0.474881
0.03377	0.155808
0.3349	0.370555
0.11844	0.11844
0.07409	0.156474
0.01386	0.040314
-0.56678	-0.56678
-0.45276	-0.391636
0.13778	0.17282
0.12959	0.12959
-0.15541	-0.0744471
0.00447	0.0401253
-0.04277	-0.034067
-0.26761	-0.162601
0.291606	-0.00080775
0.46973	0.476317
-0.20883	-0.173175
0.40126	0.383547
0.20573	0.228644
0.04222	0.112422
-0.00332	0.0267469
0.06154	0.087994
-0.05849	-0.05849
0.31956	0.350916
0.56602	0.56602
-0.03286	0.00279526
2.14261	1.88198
1.06431	1.06431
1.27139	0.669187
0.07471	0.080267
0.24201	0.24201
-0.00561	0.00722975
-0.10256	-0.0669047
0.21132	0.193607
-0.05664	0.0063953
1.2572	1.3443
0.18347	0.18347
0.68825	0.8895
0.39083	0.392066
-0.10556	-0.0699047
0.30118	0.327634
-0.08503	-0.08503
-0.52162	-0.460496
0.3047	0.3047
-0.03286	0.00279526
0.47396	0.50106
0.19817	0.26845
-0.13389	-0.13389
-0.25905	-0.280215
0.26791	0.232256
-0.20442	0.00340408
-0.09799	-0.09799
-0.37072	0.109471
0.37105	0.407214
0.38026	0.38026
0.20668	0.290239
0.34701	0.382665
-0.12486	-0.12486
0.25625	0.338634
0.25785	0.25785
0.09857	0.13361
0.05288	0.05288
-0.65483	-0.573867
-0.26618	-0.257477
0.65999	0.48579
0.42595	0.42595
0.97595	0.76947
0.68442	0.68442
0.24936	0.24936
0.17295	0.17295
-0.15227	-0.116615
0.37043	0.352717
-0.15029	-0.127376
-0.54065	-0.37842
-0.16985	-0.16985
0.22306	0.401882
0.71881	0.71881
-0.07008	-0.0344247
0.23384	0.24168
0.37177	0.37177
0.46849	0.463884
0.40232	0.40232
-0.03286	0.00279526
0.48575	0.48575
0.44428	0.44428
0.07392	0.07392
-0.543501	-0.543501
0.26926	0.251547
1.2572	1.3443
0.72145	0.72145
0.87214	1.07339
0.46428	0.46428
-0.08906	-0.0534047
0.55387	0.55387
0.13172	0.13172
0.413473	1.41683
1.16463	2.15893
-0.12349	0.129762
-0.318858	-0.649941
-0.86505	-0.875677
-1.50835	-1.88342
-1.54225	-0.610524
0.35707	0.281622
1.02581	0.737183
-0.02238	-0.107074
-0.11606	-0.313773
-0.11642	-0.221097
0.85559	0.367321
0.70914	-1.17201
1.16367	0.209168
1.34385	-0.265935
0.600223	-0.48473
0.56171	0.900952
-0.48067	0.221874
0.04657	0.965829
-1.41864	-0.215402
-0.91473	1.06849
-0.07373	0.148628
-0.06299	-0.155808
-0.06977	0.132025
-0.03659	-0.191389
-0.25924	-0.469987
-0.18562	-0.218514
-0.53317	0.304314
-0.37905	0.147941
-0.53138	0.343796
1.51417	1.83511
0.08338	0.637865
1.29097	1.96223
1.39351	1.73256
2.47465	2.66952
0.4535	0.169501
1.30235	0.641208
1.22414	0.989307
0.45229	-0.184604
0.93534	0.290683
0.95312	0.687102
0.80099	0.429853
1.02608	-0.0624894
0.98283	0.592513
0.7617	0.731229
0.2621	0.162019
0.92816	0.910061
0.81906	0.684822
0.28751	0.00920633
0.33659	0.20987
0.19283	0.584215
0.7806	1.35302
0.60822	1.07869
-0.17268	-0.0303971
-0.40556	-0.189787
0.04094	-0.194052
0.45462	0.463558
0.05563	-0.0641741
-0.3041	0.159528
-0.62202	-0.783728
-0.23349	-0.157686
-0.45436	-0.410477
0.33799	0.138182
0.02291	-0.0200411
-0.39694	-0.549071
-0.55341	-1.08219
-0.32562	-0.559862
-0.68215	-0.874699
-1.02625	-0.658434
-0.72709	-1.34282
-0.11653	-0.773986
-0.30313	-0.766299
-0.50841	-0.507178
-0.78848	0.214289
0.00157	0.991488
-0.48783	0.0807001
-0.59278	-0.125665
-0.82658	-0.129635
-0.45104	-0.0583111
-0.62748	0.260474
0.59059	0.902589
0.31339	0.412309
0.37565	0.2232
0.37354	0.705618
-0.25847	-0.150963
0.07654	-0.0378999
0.33095	0.284124
0.28418	0.228231
0.26354	-0.105207
0.78658	0.560606
0.3333	0.152893
0.30137	0.453367
0.54624	0.304789
-0.08228	0.262266
0.0358	-0.0293562
-0.39769	-0.39469
-0.50822	-0.412987
0.04599	0.00799719
-0.66248	-0.774616
0.62027	0.839846
0.19837	1.40671
-0.54801	0.199765
-0.06964	0.538086
-0.68358	0.0300922
0.23938	-0.840149
0.8864	-0.284824
0.31647	-0.259715
0.88472	-0.486623
0.42691	-0.690569
0.06442	-0.60232
0.05785	-0.453907
0.58568	-0.219727
0.13388	0.0980865
0.28936	0.216999
0.4984	0.125942
0.13586	0.0415059
-0.05079	-0.311356
-0.33713	-0.722944
-0.02429	-0.317818
-0.18278	-0.297893
-0.36754	-0.305421
-0.00948	-1.08961
-0.06983	-0.690519
-0.50693	-0.982625
-0.34039	-0.882458
-0.30488	-0.674876
-0.74522	-0.561199
0.547	0.392857
0.12757	0.236388
0.02678	0.414306
0.40146	0.480895
-0.04183	1.06021
-0.07012	-0.0115993
0.05606	-0.160177
-0.10394	-0.02395
-0.39604	-0.264602
-0.97043	0.0958241
0.27292	0.423424
0.07833	0.362876
-0.18896	0.048768
-0.20698	-0.047904
0.19606	0.320027
0.83313	0.17271
0.86624	0.188933
0.57626	0.306046
0.62964	0.0152098
0.2098	0.190945
0.419	0.420297
0.11502	0.0850756
-0.79708	-0.495236
-0.57639	-0.240851
-1.01597	-0.467714
-0.908977	-0.312614
-0.10252	0.15757
0.1952	0.381944
-0.92923	-0.705788
-0.872393	-0.212955
-0.47369	-0.229404
-0.087701	0.420717
-0.52039	-0.0767975
0.593783	0.78421
0.33486	0.584049
0.24665	0.336101
0.4798	0.636632
0.54633	0.545062
0.60618	0.605189
-1.15053	-1.16941
-0.455667	-0.337515
-0.02273	0.0830419
0.2416	0.141012
-0.62138	-0.622601
-1.23304	-1.18859
-0.50958	-0.184568
-0.273	-0.0442919
-0.907191	-0.491822
-0.33322	0.134593
-0.19628	0.0888089
-1.24266	-0.9948
-0.548106	-0.0388476
-0.62622	-0.21996
0.88726	0.0644936
0.44239	0.587011
0.076977	-0.201043
0.32658	0.132021
0.486434	0.0461924
-0.01677	-0.513061
0.64353	-0.375985
0.417026	-0.682839
0.27873	0.261631
0.46074	-0.236605
0.358383	-0.156689
-0.24475	-0.413158
0.447246	-0.215029
-0.214392	-0.709592
0.12281	-0.307118
-0.26907	-0.180857
-0.307907	-0.441533
-0.05412	-0.323426
-0.712331	-0.460096
-0.50519	-0.205315
0.09626	0.151718
0.47077	1.21359
0.16798	0.0354614
0.08395	0.122811
-1.13997	-0.492879
-0.61795	-0.739506
-0.414072	-0.113564
-0.266155	-0.253082
-0.56052	-0.577979
-0.509799	-0.486369
-0.9193	-0.49814
-0.80938	-0.405131
0.1494	0.273453
0.57531	0.390518
-0.30357	-0.43374
-0.77915	-0.473345
-0.22339	-0.173686
-0.57759	-0.49645
-0.75217	-0.663121
-0.22636	-0.166876
0.16648	0.389938
0.80739	0.234554
0.43224	0.0667009
-1.50631	-1.36417
-0.44138	-0.385622
-0.945849	-0.777288
-0.92397	-0.515662
-0.8985	-0.569838
-0.13426	-0.0670884
-0.65222	-0.630543
-0.49298	-0.48709
-0.696077	-0.788569
-0.34457	-0.400562
0.286625	0.273311
0.546525	0.130399
0.2775	0.218047
0.32111	0.022653
0.64896	0.00854772
0.70481	0.412484
-0.80789	-0.749711
-0.96364	-0.868985
-1.05422	-0.862967
-0.220421	-0.221136
-0.98621	-1.03698
-0.415759	-0.192539
-0.82822	-0.517706
-0.88032	-0.697848
0.28413	0.353371
-0.47994	-0.522326
-0.44308	-0.291561
1.48441	1.72677
0.4592	0.44393
0.07242	0.185731
1.0227	0.645289
0.15868	-0.0464956
-0.43866	0.0778082
-0.99862	-0.415296
1.0137	1.15286
0.45269	0.448499
-0.67896	-0.632764
0.64946	0.742701
-0.12371	-0.394493
-0.15831	-0.605451
-0.76138	-0.528801
0.50302	0.47117
0.46335	0.199574
-0.29118	-0.424096
0.03986	-0.189204
-1.10362	-1.14167
-1.73176	-1.49482
-0.5847	-0.359357
1.13796	1.35992
-0.19296	-0.169798
-0.15864	-0.00331066
0.16641	0.444838
0.413257	0.154349
0.45861	0.332117
-0.83444	-0.806962
-1.89073	-1.52388
-1.11242	-0.716624
0.53257	0.661571
0.16435	0.182692
-0.37226	-0.192193
-0.88425	-0.494941
-0.78607	-0.522939
0.08984	0.199164
-0.5895	-0.609992
-0.553464	-0.715325
0.524498	0.539391
0.229121	-0.205761
0.158771	0.00895896
0.741867	0.157726
-1.05292	-0.841322
-0.78921	-0.578235
-1.26332	-1.03691
-0.385913	-0.253993
-0.74151	-0.74596
-0.84698	-0.605007
-0.23876	-0.0873317
-0.70573	-0.668066
0.45938	0.464665
-0.3548	-0.382874
-0.77657	-0.779599
0.45712	0.612275
0.75206	0.930021
0.02291	-0.0106372
0.1907	0.220659
-0.09545	-0.0256031
-0.15663	-0.087026
-0.5704	-0.556045
0.39935	0.541293
0.07997	0.0597203
-0.18166	-0.181104
0.36045	0.409723
0.59514	0.625772
0.53516	0.461779
0.3294	0.357466
-0.19711	-0.11306
0.50594	0.689258
0.84032	1.07861
0.4418	0.511595
0.20543	0.270599
0.23992	0.313117
-0.17392	-0.142836
0.574	0.6802
-0.03024	0.111997
-0.2787	-0.207119
0.28668	0.449102
0.5457	0.742985
0.1582	0.228476
0.27848	0.27848
-0.04535	-0.0300033
-0.43573	-0.40676
-0.7148	-0.725658
0.06636	0.111177
0.58039	0.60308
0.38578	0.405166
0.17192	0.179921
0.14145	0.301133
-0.1756	-0.0197874
-0.4921	-0.444739
-0.00246	0.144211
0.30208	0.46379
-0.03599	0.0474671
0.30329	0.30329
0.19952	0.308185
-0.22171	-0.111977
-0.30076	-0.266137
0.10738	0.224953
-0.5971	-0.502609
-0.67069	-0.536399
-0.55524	-0.567925
-0.68381	-0.665007
-0.72785	-0.594646
0.0029	0.0106426
-0.31795	-0.326262
-0.12649	-0.136779
0.67478	0.802844
0.18118	0.230899
0.17814	0.175157
-0.01074	0.0128282
-0.32532	-0.276049
-0.38333	-0.353182
-0.08404	0.000876024
-0.43476	-0.400438
-0.17141	-0.159095
0.30226	0.414562
-0.1598	-0.165875
-0.37275	-0.504835
-1.08864	-0.993034
-1.3449	-1.37223
-1.15257	-1.08678
-1.10316	-0.914293
-0.26726	-0.270423
-0.57075	-0.596265
0.00551	-0.00329692
0.06641	0.169983
-0.52184	-0.56513
0.17292	0.131491
0.00023	-0.0510152
0.0226	0.0226
-0.10877	-0.10877
-0.25989	-0.25989
-0.05715	-0.0739973
-0.00972	0.0118337
-0.5313	-0.5687
-0.71533	-0.765438
-0.75451	-0.729234
-0.58056	-0.492839
0.15221	0.1452
0.38446	0.395084
0.14887	0.148813
0.71396	0.656173
-0.20703	-0.336549
-0.13218	-0.13218
0.13791	0.13791
-0.06391	-0.06391
0.25609	0.208013
-0.03282	-0.122254
-0.14299	-0.153295
0.37573	0.372858
-0.4752	-0.468449
-0.38951	-0.389341
-0.29065	-0.25486
0.80256	0.847708
0.64137	0.674657
0.22062	0.155353
1.0125	1.06278
1.09313	1.1222
0.29036	0.127194
0.83247	0.897771
0.70938	0.776336
0.19668	0.091027
0.19227	0.198577
0.61092	0.60833
0.65472	0.6271
0.41877	0.282578
0.68367	0.69638
0.05596	0.0622561
-0.06845	-0.0352005
-0.23212	-0.267426
0.15069	0.152713
-0.20691	-0.176863
-0.16626	-0.169899
-0.1268	-0.104961
0.12672	0.161034
-0.09307	-0.136559
0.25056	0.273536
0.19417	0.249404
0.04702	0.0230121
0.10593	0.0869048
0.23397	0.247886
0.10648	0.145382
0.22462	0.293524
-0.15306	-0.157199
0.23874	0.242568
-0.05507	-0.0314119
0.8343	0.828599
0.83496	0.792475
0.8978	0.86422
0.51842	0.289363
0.45386	0.46502
0.72989	0.829082
0.64835	0.756543
0.58723	0.516685
1.06294	1.24272
0.93475	1.09661
0.65982	0.707413
0.83117	0.91882
-1.31435	-1.21438
1.09357	1.25107
0.59626	-1.15106
-0.60694	-2.06431
-0.15695	-0.226782
-0.35097	-0.296731
0.58016	-0.107078
-1.04887	-1.1448
-0.31144	-0.366656
-0.33856	-0.304357
-0.99377	0.964622
-0.27983	-0.30142
-2.29787	-0.905211
-2.24146	-0.964116
-1.03378	-0.968354
0.22214	0.223609
-1.47904	-0.815629
-0.24426	-2.05321
-1.54867	-2.58577
-0.5527	-0.757845
-0.33126	-0.371328
0.12434	-0.491552
-0.81642	-0.942489
-0.53804	-0.718523
-1.32618	0.901685
-0.7563	-0.883192
-0.59494	-0.630218
-1.57774	0.88052
-1.18413	-0.928839
-0.03584	-0.299043
-1.22342	0.965362
0.55361	0.51785
0.60533	0.562981
0.45538	0.40975
-0.20927	-0.672376
1.17387	1.11127
0.02466	0.0128816
0.22269	0.248487
-0.09286	-0.791641
-0.23605	-0.233019
-0.43865	-0.511316
-0.45803	-0.772858
-0.41195	-0.452979
-0.73905	-0.622864
0.0131	0.0395233
-0.58152	-0.690311
-0.16573	-0.178331
-0.17149	0.0130134
-0.40452	0.464889
-0.0711	-0.191256
-0.49771	-0.453118
-0.20968	-0.158163
0.16654	0.0359607
-0.32419	-0.163943
-1.31924	-0.509621
-0.13351	-1.42268
-1.14846	-1.51244
-0.07829	-0.0534521
0.11556	0.0113413
-0.4583	-0.573762
-0.63138	-1.09283
-0.55932	-0.701323
-0.77716	0.852851
-0.26602	-0.53943
-0.09921	-0.141088
-0.71473	1.41585
-0.29777	-0.545723
-0.46961	-0.468879
-0.96124	1.53542
-1.24424	-0.293152
-1.63197	-0.462999
-0.51672	-0.583316
-0.5147	-0.50488
-1.8986	-0.269985
-0.36482	-1.68789
0.47166	0.480195
-1.43944	-1.48637
-0.45563	-0.662403
-1.10436	0.975324
-0.99793	-0.963141
-0.53721	-0.409229
0.49559	0.46779
0.7993	0.780034
-0.40626	-0.498831
0.15232	0.15233
0.18218	0.17266
-1.54096	-1.51475
0.10226	0.0149518
0.83572	0.703131
-1.25112	-1.19946
0.04217	0.042712
0.48823	0.540116
-0.60468	-1.72238
-0.11637	-0.116372
0.18466	0.176752
-0.26874	-0.334271
0.31734	0.121993
-0.83268	0.21489
-0.17917	-0.179263
0.00289	-0.00979076
-0.46297	-0.454463
-0.75662	-0.730622
-0.48929	-0.472673
-0.41073	0.328411
0.0848	0.0416103
0.05468	0.05468
0.3597	0.346444
0.29841	-0.619608
-0.23498	-0.263149
-0.28523	-0.321407
-0.82004	-1.03694
0.06836	-0.0467021
0.40053	0.42244
0.16101	0.104071
-0.57278	-0.574559
-0.52998	-0.456375
-0.13542	-0.0437765
-1.4385	0.649098
-0.25755	-0.27694
-0.68001	-0.712966
0.08487	-0.111834
-1.41312	-0.559665
-0.55485	-0.552784
-0.23325	-0.26806
-1.26672	-0.102136
-1.06379	-0.76233
0.28194	0.225419
-1.09545	-0.0380118
0.71411	0.745304
0.68753	0.752182
0.3783	-0.750042
0.09099	0.0723765
0.17094	-0.00100664
-1.0486	-1.12356
-0.08836	-0.408541
-0.66799	0.645563
-0.4264	-0.442519
-0.83212	-0.298033
0.85484	0.790455
-0.05182	-0.0600818
0.8575	0.881864
-0.49216	-0.63136
1.78439	1.58686
0.69189	0.69189
0.14497	0.219732
0.74292	0.0294341
-0.13263	-0.132624
0.30097	0.279666
0.21845	0.0527986
-0.10217	-0.091374
1.46074	0.676596
0.721326	1.14923
0.316512	0.228033
0.772232	0.156188
1.74311	5.60104
1.71274	3.47727
1.75669	1.39479
-0.55402	0.105367
0.88382	2.6327
0.36478	1.09735
0.72394	0.372617
0.998698	2.26101
0.8848	0.0559698
0.790684	-0.456695
-0.21239	0.431854
0.274181	0.368575
0.271296	-0.465006
0.17714	-0.34026
0.67028	-0.290673
1.81735	2.36305
1.88177	1.46158
1.35365	-0.617688
0.553	0.6405
-0.143727	-0.100711
-0.49899	-0.560048
0.78243	0.856655
0.25312	0.15238
0.10258	-0.276748
0.92505	1.20044
0.31755	-0.0843662
-0.29432	-1.44422
1.28867	1.12338
1.2777	0.523909
1.48948	1.05953
0.925234	0.0636042
1.35756	1.04661
1.39535	1.18954
0.42122	0.321756
0.54154	0.551129
2.74045	2.56445
1.98371	1.51244
1.77812	0.998956
2.2842	2.63966
1.67847	1.59589
1.20789	0.504096
0.2056	0.302938
0.48625	0.469998
0.69027	0.747862
0.51425	0.601702
1.20341	1.47666
0.012741	0.143893
2.01402	0.991669
2.27677	3.14392
1.8908	2.05979
1.73282	1.0441
0.802792	0.686368
1.37173	0.955925
2.16212	4.89024
2.08554	3.20276
2.2899	2.21485
0.814688	1.19636
0.39371	0.588043
0.453564	0.547886
1.56324	2.77648
1.54317	1.82303
1.66959	1.30281
2.26343	4.27301
2.02476	2.59089
1.79736	1.76418
-0.23404	-0.251108
0.741828	0.175588
0.250406	0.400729
0.470784	0.392483
-0.04348	0.0766
-0.01032	-0.0769476
1.37888	1.28986
0.3477	-0.426126
-0.45202	-0.833465
-0.88928	-0.846888
0.29086	-0.451177
0.27199	-0.659406
0.36492	0.0421079
1.61248	1.25992
0.563924	0.18087
1.05838	0.24118
1.50405	0.882466
0.515574	-0.286515
1.10718	0.266999
1.42594	0.942469
0.072664	-0.424529
-0.14944	-0.450845
-0.909087	-0.979365
0.02772	0.207601
0.70016	0.650763
1.1032	1.24343
0.75902	0.80171
0.85359	0.881984
0.11393	0.051782
1.27094	1.41036
1.41332	1.81621
-0.440814	-0.355301
0.317007	1.34817
0.594857	0.856269
0.614744	0.210814
-0.066064	0.418775
0.35842	1.49292
0.1062	0.706218
0.231384	0.329196
0.67975	2.65542
0.65995	1.62448
0.836492	0.811645
1.28581	4.40336
0.995758	2.78189
1.76167	2.96265
0.0367	0.140869
1.25686	2.3555
1.00642	1.3349
1.19049	1.11958
1.25462	2.12843
-0.51427	-0.475281
-0.318419	-0.476985
-0.42673	-0.475478
-0.698622	-0.174065
-0.671741	-0.775738
-0.408332	-0.648581
-2.42233	-1.68737
-2.30957	-1.55901
-1.26415	0.333002
-0.43302	-0.584627
-0.07051	-0.211116
-0.40139	-0.561707
-0.67096	-0.397216
-0.421	-0.041206
0.08529	-0.252184
0.24449	-0.15379
-0.35704	-0.841184
-0.54259	-0.674798
-0.22569	-0.886458
0.15259	-0.157769
-1.02564	-2.0235
0.01758	-0.498085
-1.6601	-2.03327
-1.13734	-1.34312
-0.23175	-0.54619
-0.71299	-0.968765
-0.19604	-0.277336
0.37472	0.266543
-0.58495	-0.499783
0.26663	0.294537
0.64808	0.603526
1.34391	1.92958
0.22278	0.22278
0.784793	1.32817
1.45774	1.83945
-0.00469	-0.00469
0.36902	0.39331
1.97861	2.27658
0.584214	0.81212
1.09291	1.19483
0.716218	0.916006
0.330417	0.898085
-0.32806	-0.266273
0.52877	0.979538
0.104108	0.348935
0.01523	-0.0411666
-0.20921	-0.331559
0.85621	1.23432
0.82251	1.3747
0.31491	0.558826
0.77707	0.743281
0.04657	0.0821346
1.99387	2.40605
-0.50907	-0.372287
-0.102865	0.0526746
-0.1091	0.360775
0.86245	1.03258
-0.006842	0.114031
-0.7763	-0.554965
-0.30667	-0.296684
-0.94677	-0.878648
-0.36781	-0.171567
-0.67781	0.209695
1.18739	1.7131
0.871013	1.50885
0.126547	0.940521
0.662678	0.933208
-0.837786	-0.373363
-1.20374	-0.773791
-0.909162	-0.331243
1.02499	1.45374
-0.101811	0.184887
-0.22623	0.1766
0.17888	0.395032
0.20993	0.475138
1.05168	1.51135
-1.22806	-0.378851
-0.05441	0.392804
-0.564922	0.0316205
-1.18275	-0.633058
-0.82215	-0.708209
0.635013	0.643162
0.954728	0.832402
1.79353	1.78575
1.38932	1.38415
1.61408	2.46811
-0.45212	-0.471808
0.56924	0.765888
0.50965	0.614299
0.45431	0.575287
1.25955	1.91981
-0.74505	-0.748571
-0.15258	-0.150041
0.03638	0.324011
0.372868	0.442802
-0.267071	-0.156966
0.430996	0.692566
-0.1194	-0.00268019
0.066472	0.294265
1.09324	1.57924
-0.100877	0.131575
0.263	0.104191
0.42529	0.374332
-0.17553	-0.297973
0.80017	1.46591
-0.209263	0.266776
0.54712	1.08908
-1.0339	-0.981269
-0.604574	-0.584412
-0.41202	-0.145757
-0.041692	0.0542622
-0.93933	-0.614399
-0.05391	0.317972
-0.06725	0.453022
-0.353952	0.163869
0.138333	0.201951
0.46619	0.487163
-0.205423	-0.147571
-0.04831	0.771866
0.835038	1.81423
-0.10367	1.26424
-0.264116	-0.149831
-1.09309	-1.01713
-0.31927	-0.26445
0.89123	0.941111
0.45159	1.30287
-1.35328	-1.18161
-1.49607	-1.17887
-0.937823	-0.643127
-0.789372	-0.810884
-1.27178	-0.805073
0.704185	0.14797
0.74814	0.379128
0.756825	0.28279
0.774131	0.519513
1.23108	1.23108
0.37033	0.0228457
0.471636	0.0967062
0.408396	0.311839
0.565676	0.552315
0.227887	0.186221
0.52403	0.589321
0.447868	0.530761
0.411518	0.513313
1.03671	1.50267
0.49216	0.723507
0.578872	0.668672
-0.084537	0.0347707
0.28095	0.63611
-0.496208	-0.341136
-0.060495	-0.440871
-0.152575	-0.628473
0.485525	0.367951
0.399	0.0371585
0.191408	-0.241856
0.483561	0.12474
-0.01111	-0.0310572
0.389473	0.368073
1.04877	1.54713
0.02454	0.472263
-0.199445	0.0613615
0.54553	0.998865
0.527763	0.913446
0.35431	1.04962
-0.40184	-0.216249
-0.42708	-0.263012
0.2312	0.741621
0.515757	0.634734
-0.83494	-0.486019
0.998255	1.3836
0.504498	0.294651
0.515228	0.31216
0.406938	0.134289
2.12068	3.10301
0.699294	0.783974
0.321727	0.339644
0.49317	0.489948
0.250269	0.0535718
0.09382	0.839988
0.24687	0.936684
0.256327	0.257669
-0.30069	0.0417646
0.01969	0.0706718
-0.64021	-0.144929
0.69954	0.839524
-0.35581	-0.309201
-0.40228	-0.232612
-0.25678	0.0699522
0.17344	0.31413
0.77532	0.828446
0.43831	0.589246
-0.27018	-0.00980176
-0.31624	-0.19704
-1.20768	-0.850349
0.6804	0.797415
-0.16827	-0.180313
0.38781	0.384749
0.32618	0.334369
-0.81587	-0.231973
-0.60589	-0.376424
-0.29327	-0.337282
-0.17883	-0.0844855
-0.01827	0.239722
0.32583	0.204373
0.67395	0.739237
-0.48315	-0.250029
0.116124	0.0777309
0.00677	0.105929
-0.47254	-0.248309
-0.3082	-0.341964
-0.07773	-0.0139479
-0.97016	-0.769947
1.14984	0.796389
0.0851318	-0.311991
0.93798	0.622515
-0.2991	-0.350413
0.36169	0.2676
0.54375	0.217081
0.50067	0.260362
0.54694	0.56662
2.06684	1.73332
2.1736	1.8423
0.98604	0.805658
0.92133	0.550899
0.973	0.631082
1.1338	0.949146
0.75409	0.348903
0.68508	0.304963
0.30856	0.0288625
-0.98063	-0.972668
-0.09241	-0.229291
-0.728755	-0.544305
0.61197	0.79642
0.72048	0.72048
0.47176	0.47176
0.6043	0.6043
-1.7639	-1.237
-0.00353	0.219255
0.49723	0.52242
-0.217514	-0.105332
-0.02842	0.196761
-0.21145	-0.184421
0.20266	0.29508
-0.465173	-0.289414
-0.02655	-0.00248025
0.19067	0.28309
0.57616	0.752179
0.66129	0.662988
0.58449	0.58834
0.09879	0.105609
-1.0377	-0.651715
-0.32103	-0.0368434
0.71691	0.687659
0.52179	0.489215
0.69585	0.685111
-0.56907	-0.143366
0.71592	0.653091
-0.06189	-0.133486
0.197371	0.212182
0.08508	0.19414
-0.03873	-0.105664
0.13939	0.117503
0.77011	0.328033
0.89693	0.613352
-0.68479	-0.647311
0.32753	-0.0762313
0.40437	0.12589
-0.73085	-0.694785
1.01063	0.994925
1.11507	1.0947
0.55043	0.542278
0.52012	0.112624
0.53796	0.230562
-0.3032	-0.315181
1.24989	0.81628
0.95257	0.51896
0.66102	0.23999
1.092	0.70697
0.08461	-0.0824496
0.40464	-0.0193493
-0.0205	-0.0967375
0.75427	0.85126
0.43972	0.481805
0.40104	0.562634
-0.01162	0.29569
0.42297	0.417172
-0.20529	-0.485946
-0.46453	-0.501942
-0.67975	-0.467905
0.50259	0.543884
0.17242	0.330973
0.36252	0.658302
0.26744	0.328702
-0.08748	0.123235
-0.56332	-0.157887
-0.116976	-0.0335452
0.91977	0.889021
1.49483	1.37677
1.16014	0.932352
1.41974	1.34735
0.103	-0.0504242
0.29272	0.266734
0.43958	0.542086
0.58735	0.513102
0.43494	0.454012
1.06707	1.1768
1.12304	1.10282
0.71084	0.667817
0.89434	0.821937
-0.27428	-0.659631
-0.52656	-0.674892
-0.34491	-0.26353
0.71908	0.617158
0.79842	0.693391
0.51706	0.467755
0.35309	0.350928
0.26557	0.328973
0.61739	0.602724
0.99387	1.00896
1.12942	0.777648
0.9822	0.553743
0.95768	0.621099
0.56147	0.507027
1.98597	1.94745
1.35777	0.771346
0.51332	0.038133
0.28564	0.107044
1.63063	1.19702
0.9656	0.572429
0.96369	0.719743
0.85807	0.981711
-0.593302	-0.476022
0.15703	0.33312
-0.12286	-0.138072
-0.194442	-0.154394
0.24115	0.626962
-0.105316	0.373756
0.25585	0.662156
0.274362	0.204601
0.25847	-0.558979
0.056092	-0.305432
0.56392	-0.448191
0.322662	0.281066
-0.434516	-0.386915
-0.018906	-0.0989568
0.397	0.671602
-0.09135	0.474067
-0.070076	0.317101
-0.678004	-0.928372
0.994481	0.467234
0.73619	1.02718
1.36935	1.44437
0.348991	0.424761
0.04884	0.0396137
0.114852	0.0906318
0.43065	0.434726
0.701605	-0.656213
0.856612	-0.107534
1.37874	0.378522
1.2449	1.28175
0.843832	0.911983
0.77646	0.816716
-0.51909	-0.561869
-0.59778	-1.1141
-0.28396	-0.758065
0.170194	-0.417519
1.32814	1.17193
-0.12041	-0.276097
-0.228192	-0.27447
-0.27285	-0.501317
0.22807	-0.702257
0.27934	-0.510867
0.59382	0.0473969
1.90675	1.6154
1.33822	1.24596
1.17447	0.771088
0.202122	0.177162
0.274609	-0.892766
0.223182	-0.681917
0.87927	-0.199304
0.734972	1.14713
-1.10842	-0.757946
-0.346127	-1.66032
-0.073692	0.0341305
0.30914	0.26787
0.49127	0.452512
-0.00205	0.0237338
-0.359717	-1.70902
-0.218644	0.088833
0.26338	0.85377
0.408459	0.820471
-0.70878	-0.973298
-0.32941	-0.279309
-0.296006	-0.196301
1.21475	0.406914
0.40346	-1.40539
-0.04771	-1.45975
-0.02756	0.204456
0.51118	0.887209
-0.309	0.0599705
-0.96927	-0.976388
-0.23612	-1.35951
0.07041	0.305199
0.21704	0.267284
0.39345	0.645332
-0.006999	-0.724898
0.7862	0.806274
0.34224	0.0717457
0.3404	0.681933
0.08743	0.117749
1.17006	0.00579979
0.92091	1.33311
-1.04592	-1.37812
-0.94263	-1.35683
-0.525899	-0.613535
-0.29239	-1.18678
-0.1459	-1.71468
0.62545	-1.07121
1.24485	1.39123
1.61993	1.88189
1.73596	2.21888
-1.02602	-1.60559
0.00062	0.071247
0.29973	-0.0310961
-0.2279	-1.03618
1.29639	1.45959
-0.57473	-0.967784
0.53194	0.723715
0.405741	0.335455
0.55721	-0.45198
0.21842	1.05608
-1.72156	-1.47161
-0.97239	-1.65723
-1.34585	-1.65866
-0.4393	-1.26578
0.1114	-0.139392
-0.34771	-0.385301
-0.54956	-0.538716
0.17084	0.152069
-0.38934	-1.64629
-0.96129	-2.09927
-0.07172	-1.02772
0.58897	0.963473
0.45817	1.02177
1.21469	1.89803
-0.3835	-0.279521
-0.45964	-1.19593
-0.69232	-1.31497
-0.3647	-0.801858
0.35277	1.10425
-0.88909	-0.942792
-1.40168	-1.4539
-0.72292	-0.697403
-0.42376	-1.48845
-0.34699	-1.04655
-0.13641	-0.947328
0.20999	0.442404
-0.18251	-0.275701
0.02507	0.307654
-0.68118	-0.82866
0.15078	0.239417
-0.269131	-0.650482
0.103339	-1.21719
0.96093	1.98365
-0.47668	-0.435236
-0.26785	-0.0952689
-0.32799	-0.202361
0.1632	-0.511018
0.72902	1.53001
-0.39932	-0.700231
-0.05927	-1.16117
0.47973	-0.40255
0.69494	0.0807732
1.2484	1.57333
0.25828	0.0318226
0.23867	0.275967
0.22162	-0.0981666
0.70674	-0.665534
2.00759	3.52199
-0.46194	-0.316259
-0.53825	-1.41128
-1.02494	-1.42713
-1.11177	-1.58851
-0.08995	-0.0913197
-0.31201	-0.462716
-0.36067	-0.341648
-1.09085	-1.22468
-0.32371	-0.453465
-0.41237	-0.505524
-0.20204	-0.347953
0.23953	0.278092
0.20026	0.122977
-0.33123	-0.433476
-1.67448	-1.73137
-1.84719	-1.93887
-1.71921	-1.81791
-1.95405	-2.10181
-1.77583	-1.88892
-0.33124	-0.339
-0.60486	-0.633234
-0.48418	-0.484502
-1.35881	-1.41009
-1.00711	-1.08106
-0.74935	-0.789238
-0.80779	-0.838086
-0.95049	-1.0122
-1.17573	-1.34882
-0.78501	-0.803668
-0.93198	-1.09992
-0.44418	-0.506245
-1.03377	-1.10844
-1.18811	-1.36264
-0.04849	-0.0672551
-0.43058	-0.415468
-0.40181	-0.319742
-1.736	-1.74004
-0.88941	-0.723604
-0.31329	-0.411145
0.01596	-0.00369479
-0.09293	-0.169732
-0.00275	0.00432953
-0.13392	-0.0902541
-0.90586	-0.913507
0.24321	0.344362
-0.1486	-0.166357
-0.5321	-0.423176
-0.08335	-0.0928162
0.50366	0.531224
0.47665	0.630764
0.5432	0.53497
0.46093	0.610633
-0.1967	-0.211093
0.30796	0.12012
0.39656	0.385247
0.86602	0.676139
0.33119	0.194828
0.19848	0.195954
0.52968	0.421232
0.60096	0.527024
0.82806	0.721644
0.7185	0.65535
-0.22438	-0.22438
-0.21278	-0.21278
-0.52999	-0.52999
-0.42923	-0.430841
-0.06186	-0.110898
-0.02594	-0.0300202
0.39546	0.286028
0.10434	0.10272
-0.26007	-0.28315
-1.15204	-1.16864
-0.4907	-0.530954
-0.17663	-0.253886
-0.43443	-0.536836
-0.39986	-0.516325
0.04327	0.0362127
-0.01973	-0.0708604
-0.68681	-0.69333
-0.62412	-0.627244
-0.55869	-0.575174
-1.04176	-1.03988
-0.25931	-0.374048
0.10304	0.0340902
0.3093	0.416857
-1.10325	-1.1091
-0.00991	0.0529137
-0.13024	0.0621813
-1.17378	-1.11979
0.55099	0.931213
-0.28969	0.0950616
-0.4996	-0.209201
-0.02761	-0.0371233
0.46512	0.602315
-0.32593	-0.288711
-0.0285	0.0264337
0.59269	0.790999
-0.23136	-0.23136
-0.14572	-0.14572
-0.17469	-0.17469
-0.30578	-0.301866
0.47253	0.514434
0.56826	0.537785
0.26285	0.197347
0.86399	0.925063
0.36588	0.33672
0.72127	0.710068
-0.08472	-0.100829
-0.27259	-0.287282
-0.46397	-0.47305
0.30489	0.302011
-0.11932	-0.130552
-0.23237	-0.227948
0.51508	0.518178
0.54804	0.570445
0.54467	0.566408
-0.40388	-0.437839
-0.32098	-0.33426
-0.05792	-0.0494646
-0.16042	-0.0799998
0.09951	0.11015
-0.60651	-0.62233
-0.39001	-0.36979
-0.34507	-0.308686
-1.18995	-1.22626
-0.72335	-0.787108
-1.00422	-1.03093
-0.89149	-0.924945
-1.44654	-1.37809
-0.53189	-0.469737
-0.38129	-0.38129
-1.06422	-1.06422
-0.63309	-0.63309
-1.26054	-1.2698
-0.27692	-0.376953
-0.43749	-0.451116
-0.56433	-0.570859
-0.01239	-0.0468411
-1.05857	-1.07939
0.22285	0.210203
0.11419	0.133372
-0.60617	-0.61081
-0.35915	-0.390678
-1.83431	-1.86641
-0.60937	-0.331068
-0.38115	-0.38115
0.03584	0.03584
-0.73342	-0.73342
-0.73137	-0.73137
0.36064	0.37745
-0.28385	-0.285056
-0.5082	-0.523849
0.6208	-0.00741212
1.04397	0.269568
-0.70973	-0.197123
0.23114	-0.0515397
0.80962	0.548411
0.09662	0.166845
-0.09224	0.146542
0.00899	-0.439204
1.73925	0.981839
0.55994	-0.139133
0.8055	-0.0599673
0.36833	-0.25498
-0.52693	-0.38009
-1.06435	-0.913563
-0.72085	0.00641247
-0.50744	0.0153845
-0.86004	-0.436479
-1.48254	-0.33438
-1.1394	-0.609739
-0.37285	0.277857
-1.54903	-0.636027
-0.72346	0.074166
0.94346	0.355269
0.62534	0.147839
0.16691	-0.295188
1.35204	0.676305
1.02033	0.0925265
0.6628	-0.299044
1.00747	0.152972
1.17959	0.0521758
0.39223	-0.662523
-0.37484	-0.330703
-0.4133	-0.298903
-0.27863	-0.34896
-0.97632	-1.12935
-0.41564	-0.374714
-0.96152	-0.702505
-1.02793	-0.425334
-0.6548	-0.277368
-0.52906	-0.927635
-0.36925	-0.650366
-0.1802	-0.54577
-0.48308	-0.544952
-1.0325	-0.61652
-0.8291	-0.594108
0.77859	0.169162
1.35269	0.891965
0.90604	0.171092
0.61961	-0.171771
[truncated: 6,401 more rows]

## Sheet: fig_5c
drug_combos_subset	chimeric	additive
AMPCPRDOXERYFOX	0.111587	0.07319
AMPCPRDOXERYFUS	-0.0443861	-0.025315
AMPCPRDOXERYSTR	0.26274	0.18311
AMPCPRDOXERYTMP	-0.00819929	0.03525
AMPCPRDOXFOXFUS	0.244502	0.130782
AMPCPRDOXFOXSTR	0.476832	0.1812
AMPCPRDOXFOXTMP	-0.271416	-0.30791
AMPCPRDOXFUSSTR	0.300327	0.394425
AMPCPRDOXFUSTMP	-0.125265	0.20634
AMPCPRDOXSTRTMP	-0.4077	-0.43
AMPCPRERYFOXFUS	0.251783	0.23269
AMPCPRERYFOXSTR	0.141412	0.112085
AMPCPRERYFOXTMP	-0.194358	-0.232215
AMPCPRERYFUSSTR	0.621395	0.435187
AMPCPRERYFUSTMP	0.0880277	0.099105
AMPCPRERYSTRTMP	0.325186	0.450449
AMPCPRFOXFUSSTR	0.000113485	0.127948
AMPCPRFOXFUSTMP	-0.314214	-0.308895
AMPCPRFOXSTRTMP	0.284055	0.129937
AMPCPRFUSSTRTMP	-0.0241963	0.227919
AMPDOXERYFOXFUS	0.00120742	0.313875
AMPDOXERYFOXSTR	0.439538	-0.190832
AMPDOXERYFOXTMP	-0.216139	-0.242775
AMPDOXERYFUSSTR	0.493578	0.382031
AMPDOXERYFUSTMP	-0.0310989	-0.037275
AMPDOXERYSTRTMP	0.563413	-0.0423045
AMPDOXFOXFUSSTR	-0.213992	-0.255453
AMPDOXFOXFUSTMP	-0.265604	-0.2915
AMPDOXFOXSTRTMP	0.327631	0.40116
AMPDOXFUSSTRTMP	-0.122803	0.113126
AMPERYFOXFUSSTR	-0.0781871	-0.04298
AMPERYFOXFUSTMP	0.0828879	0.055845
AMPERYFOXSTRTMP	-0.168729	-0.148955
AMPERYFUSSTRTMP	0.34429	0.253298
AMPFOXFUSSTRTMP	-0.00255034	-0.063275
CPRDOXERYFOXFUS	0.033621	0.006975
CPRDOXERYFOXSTR	1.08755	0.326245
CPRDOXERYFOXTMP	0.0684184	0.063625
CPRDOXERYFUSSTR	0.875564	0.671888
CPRDOXERYFUSTMP	-0.226457	-0.226725
CPRDOXERYSTRTMP	-0.0886185	0.027525
CPRDOXFOXFUSSTR	-0.264824	-0.103735
CPRDOXFOXFUSTMP	0.177149	0.270125
CPRDOXFOXSTRTMP	0.845295	0.363085
CPRDOXFUSSTRTMP	-0.0787418	-0.192705
CPRERYFOXFUSSTR	0.103808	0.107044
CPRERYFOXFUSTMP	-0.145662	-0.0298
CPRERYFOXSTRTMP	-0.113748	-0.114205
CPRERYFUSSTRTMP	-0.151601	0.008535
CPRFOXFUSSTRTMP	0.355183	0.39591
DOXERYERYFUSSTR	0.102683	-0.01532
DOXERYFOXFUSSTR	-0.208262	-0.201565
DOXERYFOXFUSTMP	-0.0700128	-0.084785
DOXERYFOXSTRTMP	0.162386	0.037775
DOXFOXFUSSTRTMP	0.396606	0.54727
ERYFOXFUSSTRTMP	0.124015	0.08664

[truncated: 18 more sheets: fig_6ab, fig_6c, fig_6d, fig_S1, fig_S2, fig_S3A, fig_S3B, fig_S4A, fig_S4B, fig_S5A, fig_S5B, fig_S6A, fig_S6B, fig_S6C, fig_S6D, fig_s7, fig_S8, fig_S9]
